# Supplementary material for: Quality of community basic medical service utilization in urban and suburban areas in Shanghai from 2009 to 2014
Source: PLoS One. 2018 May 23;13(5):e0195987. doi: 10.1371/journal.pone.0195987 (PMC5965823; doi:10.1371/journal.pone.0195987)
Supplement: S1 Data — (XLS) [file pone.0195987.s002.xls]

## Sheet: Data Sheet
Community ID	District (1=Jin'an, 2=Xuhui, 3=Yangpu, 4=Fenxian, 5=Jiading, 6=Jinshan)	Location (1=Urban, 2=Surban)	Center	Year (1=2009,2=2010,3=2011,4=2012,5=2013,6=2014)	Total population served	Household registered population	People aged sixty and above	Child under age 6	Annual outpatient visits	Hospital bed-days	Out-call visits	Outpatient expenditure per-time	Hospital bed-day costs	Home bed-day costs	Hypertension awareness rate	Hypertension management rate	Behavior correction rate of hypertension	Hypertension control rate	DM awareness rate	DM management rate	Behavior correction rate of DM	DM control rate	Tumor awareness rate	Tumor management rate	Behavior correction rate of tumor	Tumor control rate	Overall satisfaction	Referral to superior hospital	Referral to inferior hospital
1	1	1	1	1	65226	65226	14766	2623	422463	20457	3614	114.2	99	#NULL!	#NULL!	78.33	#NULL!	77.32	#NULL!	90.43	#NULL!	74.35	#NULL!	100	#NULL!	#NULL!	#NULL!	1387	154
2	1	1	2	1	57259	49550	11780	1320	352813	42754	13884	150.2	108.3	55.8	100	51.14	100	66.78	100	96.76	100	90.2	100	100	100	100	100	701	10
3	1	1	3	1	65239	58955	15137	1551	460154	1841	2024	120.5	146.8	79.2	58.6	41.06	#NULL!	62.81	68.19	46.67	#NULL!	98.25	65.52	96.34	#NULL!	#NULL!	96.44	1662	#NULL!
4	1	1	4	1	#NULL!	41458	#NULL!	#NULL!	#NULL!	#NULL!	#NULL!	#NULL!	#NULL!	#NULL!	#NULL!	47.54	#NULL!	74.6	#NULL!	#NULL!	#NULL!	#NULL!	#NULL!	100	#NULL!	#NULL!	98	1565	195
5	1	1	5	1	#NULL!	82879	18000	3753	437818	1427	121	124.6	115.3	25.2	#NULL!	30.66	40.88	80.45	#NULL!	12.91	93.13	70.35	#NULL!	100	100	#NULL!	#NULL!	1534	#NULL!
6	2	1	1	1	36246	21921	5138	1316	207395	29273	2110	117.7	154.5	16.4	#NULL!	29.13	#NULL!	85.69	#NULL!	95	#NULL!	71.76	#NULL!	100	#NULL!	#NULL!	#NULL!	2049	109
7	2	1	2	1	97917	68433	16037	3119	328594	23334	4657	117.9	137.4	31.2	#NULL!	28.12	#NULL!	90.5	#NULL!	15.8	#NULL!	86.4	#NULL!	100	#NULL!	#NULL!	#NULL!	1332	22
8	2	1	3	1	#NULL!	99574	23336	2844	447948	64957	#NULL!	106.5	255	14.3	100	31.86	#NULL!	58.09	100	17.2	#NULL!	79.59	100	100	#NULL!	#NULL!	95	1577	1211
9	2	1	4	1	86901	76836	18007	4221	556608	53309	#NULL!	97.3	135	13.1	55.47	41.07	77.24	86.1	52	17.5	55	62	65	100	81.2	#NULL!	91.2	712	56
10	2	1	5	1	10653	78245	18337	4235	425795	33981	7089	131.5	158.8	14.1	95	30	#NULL!	91.6	95	16	#NULL!	86	98	100	#NULL!	#NULL!	98	2846	296
11	2	1	6	1	51222	30616	5021	1379	325187	42885	5453	118.6	196.3	23.3	60	11.25	20	82	60	20.38	20	44.02	50	100	20	50	99.5	874	5
12	2	1	7	1	107865	89762	21035	2564	242930	#NULL!	6678	110.3	#NULL!	16.2	#NULL!	#NULL!	#NULL!	#NULL!	#NULL!	#NULL!	#NULL!	#NULL!	#NULL!	#NULL!	#NULL!	#NULL!	#NULL!	2386	#NULL!
13	2	1	8	1	69337	55756	13066	3018	374943	23271	10614	110.3	142.5	#NULL!	56	99.85	62.32	79.03	57.12	15.08	50.03	77.61	#NULL!	100	#NULL!	#NULL!	80	#NULL!	#NULL!
14	2	1	9	1	65826	56826	20792	2242	407698	24604	3638	125	139.4	11.5	100	99.62	#NULL!	87.48	100	88.92	#NULL!	80	49.85	88.11	#NULL!	#NULL!	#NULL!	758	22
15	2	1	10	1	#NULL!	93239	21850	2047	573270	40711	725	98.5	121.6	13.9	18	43.54	#NULL!	65	19	17.3	#NULL!	38.7	19	100	#NULL!	#NULL!	#NULL!	#NULL!	#NULL!
16	2	1	11	1	104106	85774	20101	3242	688168	33083	8704	108.95	159.67	21.62	#NULL!	#NULL!	#NULL!	#NULL!	#NULL!	#NULL!	#NULL!	#NULL!	#NULL!	#NULL!	#NULL!	#NULL!	#NULL!	#NULL!	#NULL!
17	2	1	12	1	69710	66794	15654	3126	415915	72333	16491	108.7	163.7	13.4	#NULL!	30	#NULL!	96.57	#NULL!	85	#NULL!	52	#NULL!	100	#NULL!	#NULL!	95	14	#NULL!
18	3	1	1	1	129611	118043	22517	2265	213654	#NULL!	1061	119.4	#NULL!	311	70	20.15	40.02	36.78	78	14.27	45	27	85	95.1	50	10.01	95	1523	#NULL!
19	3	1	2	1	116293	90028	18902	2142	302440	26582	26662	107.3	170	21.1	#NULL!	27.05	#NULL!	68.41	#NULL!	99.35	#NULL!	44.01	#NULL!	100	#NULL!	#NULL!	#NULL!	1379	11
20	3	1	3	1	89614	74612	12915	1118	301834	19790	300	116.4	167	#NULL!	85.32	32.75	63.42	62.58	87.37	25.78	62.48	59.24	78.56	90.32	32.16	42.37	92.07	#NULL!	#NULL!
21	3	1	4	1	92937	82525	20196	3528	298820	24721	2047	96.6	214.3	#NULL!	72	26.04	75	65.63	95	99.99	75	43.86	100	100	100	87.01	90	792	397
22	3	1	5	1	101234	111129	25764	3538	317775	18325	13928	123.2	168.3	22.5	98.92	49.46	87.21	52.2	97.21	28.49	86.51	36.94	98	86	88	85	92.3	813	7
23	3	1	6	1	100152	95270	11890	3980	238505	24198	901	129.2	154.9	#NULL!	#NULL!	47.47	#NULL!	46.83	#NULL!	99.99	#NULL!	34.55	#NULL!	100	#NULL!	#NULL!	#NULL!	1346	61
24	3	1	7	1	140018	102230	20974	6919	315968	22796	7856	106.7	190.8	8.4	82.9	21.7	26.32	51.45	80.6	25.7	32.8	50.6	83.6	99.6	72.6	85.6	97.6	1127	#NULL!
25	3	1	8	1	88542	77778	21006	1566	332695	21152	2570	102.9	159.8	8.2	30.49	29.27	80.32	40.3	16	98.36	96.03	45.44	100	100	100	100	87.2	826	78
26	3	1	9	1	195823	152386	36918	7879	538356	14594	11612	108.3	158.2	24.8	80	26.77	70	50.63	63	28.74	52	60.03	67.8	95	97.3	96.3	95	1304	35
27	3	1	10	1	72260	62426	13586	2010	201499	#NULL!	421	119.4	#NULL!	12.68	83	25.62	78	52.83	95	28	95	42.25	80.12	28.56	75.01	48.04	100	1236	#NULL!
28	3	1	11	1	141243	117660	22489	5129	108893	#NULL!	7218	132.5	#NULL!	#NULL!	95.15	49.95	#NULL!	50.63	95.25	15.33	#NULL!	88.61	95.25	90.38	#NULL!	#NULL!	#NULL!	#NULL!	#NULL!
29	4	2	1	1	30948	14694	2539	1048	170074	41785	#NULL!	118	114	0	#NULL!	89.77	#NULL!	67	#NULL!	95.4	#NULL!	100	#NULL!	100	#NULL!	#NULL!	72.1	143	7
30	4	2	2	1	20504	6174	1288	281	18012	19647	#NULL!	106.4	110.5	#NULL!	#NULL!	48.9	#NULL!	100	#NULL!	13.98	#NULL!	4.38	#NULL!	100	#NULL!	#NULL!	#NULL!	15	#NULL!
31	4	2	3	1	16544	5892	2129	245	43871	32087	#NULL!	106.5	113.7	0	82	11.12	#NULL!	91.9	100	8.56	#NULL!	8.56	76.6	76.6	#NULL!	#NULL!	#NULL!	12	#NULL!
32	4	2	4	1	21896	15904	3569	375	40371	28602	24	105.4	97.4	0	#NULL!	10.25	#NULL!	65.12	#NULL!	9.56	#NULL!	8.68	#NULL!	100	#NULL!	33	95.33	24	5
33	4	2	5	1	46345	11345	7469	334	55371	75497	#NULL!	91.4	90.8	#NULL!	#NULL!	11.34	#NULL!	70.12	#NULL!	14.16	#NULL!	42.42	#NULL!	100	#NULL!	#NULL!	#NULL!	31	#NULL!
34	4	2	6	1	3848	1846	485	#NULL!	#NULL!	#NULL!	#NULL!	#NULL!	#NULL!	#NULL!	#NULL!	#NULL!	#NULL!	#NULL!	#NULL!	#NULL!	#NULL!	#NULL!	#NULL!	#NULL!	#NULL!	#NULL!	#NULL!	#NULL!	#NULL!
35	4	2	7	1	128346	79654	11978	5223	261967	#NULL!	255	118.3	#NULL!	9.3	89	43.21	68.54	74.56	88.96	27.32	67.23	50	90	76	65	65.88	90.33	68	30
36	4	2	8	1	45021	32612	5249	907	79409	38590	#NULL!	178.4	296.6	#NULL!	95.63	90.33	91	63.56	90.21	99.9	40	67.91	92.72	60.25	60	50	90.13	#NULL!	#NULL!
37	4	2	9	1	43565	23253	5553	865	78932	5560	#NULL!	90.6	309.6	#NULL!	90	90	85.15	90.15	95	99.99	95.15	90	100	100	100	100	85.16	15	8
38	4	2	10	1	30887	20665	6261	675	44559	23387	#NULL!	98.2	95.5	#NULL!	80	100	50.2	25.2	80	99.9	50.3	12.51	75.3	100	45.5	76.5	91	15	1
39	4	2	11	1	53462	27487	6608	706	73595	55844	#NULL!	111.9	103.9	#NULL!	#NULL!	7.99	#NULL!	53.62	#NULL!	6.53	#NULL!	56.72	#NULL!	100	#NULL!	#NULL!	#NULL!	37	#NULL!
40	4	2	12	1	#NULL!	29359	6455	1138	70091	26425	#NULL!	96.6	154.6	#NULL!	100	26	100	99.68	80.8	91	94	100	100	100	100	100	100	568	5
41	4	2	13	1	46389	27056	7689	438	66905	72246	#NULL!	115.9	105	#NULL!	81	65.23	100	62.12	80	100	100	100	100	100	100	100	100	0	#NULL!
42	4	2	14	1	22731	13754	3886	475	242547	#NULL!	#NULL!	116	#NULL!	#NULL!	30.65	88.46	40.66	85.7	35.78	86.49	45.84	87.86	51.66	100	50.43	65.32	83.22	357	0
43	4	2	15	1	51355	26792	7994	686	71522	61011	#NULL!	121.74	81.86	#NULL!	52.8	43.25	#NULL!	45.22	46.18	57.23	#NULL!	48.63	70.62	48.37	#NULL!	#NULL!	78.5	1505	95
44	4	2	16	1	23482	19676	4219	786	63177	29485	#NULL!	98.22	112.55	0	54.6	17.02	40.8	52.05	55.82	9.62	45.23	21.18	54.55	98.65	48.6	65.57	75.65	132	0
45	4	2	17	1	9175	4538	1418	165	25690	22697	435	96.4	115.7	0	90.83	90.64	#NULL!	91.64	90.24	95.58	#NULL!	96.64	90.78	95.46	#NULL!	#NULL!	94	109	27
46	4	2	18	1	77023	33456	9076	2917	135089	24958	35	111.76	92.14	0	13.52	9.5	6.56	65	10.23	8.5	6.8	55.8	13.82	95	5.8	#NULL!	90.12	296	12
47	4	2	19	1	24256	15613	4267	531	21742	55760	#NULL!	106.17	96.67	0	#NULL!	0	#NULL!	#NULL!	#NULL!	#NULL!	#NULL!	#NULL!	#NULL!	#NULL!	#NULL!	#NULL!	#NULL!	39	0
48	4	2	20	1	47512	22035	5630	911	40604	935	35	98	285.2	#NULL!	98	60.25	78.22	78.43	80	82.12	80	80	70	75.13	50.13	50.13	88.64	1121	50
49	4	2	21	1	31920	23092	5529	425	52583	46989	#NULL!	108.5	103.1	#NULL!	85	30.29	80	74.24	86.02	30.1	83.21	50.28	84.25	100	83.12	51.02	0	0	0
50	5	2	1	1	130000	56296	11754	2154	166805	#NULL!	#NULL!	88.3	#NULL!	#NULL!	47.56	30.03	36.14	96.19	35.16	96	32	58	81	100	90	100	90	#NULL!	#NULL!
51	5	2	2	1	44884	24110	8920	665	67395	2049	#NULL!	88.8	151.5	9.3	#NULL!	53.48	#NULL!	54.01	#NULL!	27.63	#NULL!	30.33	#NULL!	100	#NULL!	40.35	#NULL!	306	36
52	5	2	3	1	79926	26983	6187	2419	204777	6515	#NULL!	88.2	211.6	0	46.46	31.71	35.64	58.71	34.67	25.15	30.62	27.41	30.17	100	25.43	22.71	80.63	5775	2354
53	5	2	4	1	150213	62924	14543	3052	115073	65	1441	87.6	150.1	16.2	78.23	27.57	61.31	92.29	78.31	98.03	85.24	28.09	85.21	100	52.23	100	93.21	2126	126
54	5	2	5	1	72286	44108	5730	3082	469402	24561	473110	98.8	112.3	21.5	85.2	32.25	80.4	67.96	85.2	10.85	80	53.52	82	98.3	80.2	85.1	#NULL!	93	#NULL!
55	5	2	6	1	103800	63577	13682	5026	257851	#NULL!	30	105.3	#NULL!	18.6	52	42.43	40	82.27	48	32	42	32	48	100	40	100	100	4653	#NULL!
56	5	2	7	1	210000	58111	12544	4408	383538	39288	1887	110.59	76.8	17.1	60.45	43.23	21.26	88.48	36.26	15.42	20.55	70.5	35.42	100	50.62	57.3	87.26	1500	1400
57	5	2	8	1	50000	22564	3807	2200	53012	#NULL!	23	87.6	#NULL!	0	#NULL!	23.4	#NULL!	73.66	#NULL!	92.5	#NULL!	46.37	#NULL!	100	#NULL!	#NULL!	#NULL!	4536	#NULL!
58	5	2	9	1	#NULL!	50764	13384	1689	187703	3756	37	86.8	118.9	0	#NULL!	47.55	#NULL!	74.16	#NULL!	68.7	#NULL!	38.94	#NULL!	100	#NULL!	#NULL!	#NULL!	7147	5
59	5	2	10	1	131178	49026	11509	3327	104625	#NULL!	91	99.5	#NULL!	17	75	26.46	75	93.31	75	25	75	40	75	95.39	75	55	95	7639	#NULL!
60	5	2	11	1	80909	31009	8140	1155	109545	5161	529	90.5	194.6	6.6	#NULL!	73.76	#NULL!	97.59	#NULL!	23.51	#NULL!	32.8	#NULL!	100	#NULL!	#NULL!	#NULL!	12	45
61	5	2	12	1	75833	30783	8879	690	84847	1259	2785	93.9	165	9.2	#NULL!	60.67	#NULL!	66.54	#NULL!	14.78	#NULL!	67.48	#NULL!	100	#NULL!	#NULL!	#NULL!	306	36
62	5	2	13	1	39289	26336	4006	1572	169949	115577	576	112.2	94.3	7.5	100	18.28	100	87.65	100	99.99	100	27.2	100	100	100	100	92	#NULL!	1646
63	6	2	1	1	35530	26330	6705	1012	74997	18343	9600	102.4	161.3	0	78.16	81.2	24.15	78.12	73.2	84.22	22.72	76.32	74.2	100	25.17	12.12	94.15	1026	32
64	6	2	2	1	73890	48649	7340	1117	332848	25599	55	78.2	269.8	3.6	#NULL!	25.55	#NULL!	57	#NULL!	#NULL!	#NULL!	#NULL!	#NULL!	90.86	#NULL!	#NULL!	#NULL!	1185	#NULL!
65	6	2	3	1	46285	30726	6902	1843	90301	1976	22	107.7	278.8	#NULL!	100	95.11	#NULL!	41.24	100	95.15	#NULL!	50.8	100	100	#NULL!	#NULL!	98	#NULL!	#NULL!
66	6	2	4	1	31123	28585	7382	1416	98263	15248	#NULL!	97.8	192.3	0	#NULL!	100	#NULL!	52.9	#NULL!	99.51	#NULL!	66	80	90	90	95	80	#NULL!	#NULL!
67	6	2	5	1	51455	41553	9566	1849	57083	5625	265	107.9	221.1	0	100	83.33	66.21	83.36	100	98	36	55.52	87.35	100	60.23	62	88.5	217	#NULL!
68	6	2	6	1	80000	30000	3200	3120	103678	12688	#NULL!	105.7	209.9	0	#NULL!	#NULL!	#NULL!	#NULL!	#NULL!	#NULL!	#NULL!	#NULL!	87.98	99.99	88.8	89.9	90	#NULL!	#NULL!
69	6	2	7	1	92733	59478	7432	11301	197123	#NULL!	1360	93.5	#NULL!	15.5	85.5	88.78	80.42	88.58	80	99.16	30	55	84.51	92.74	78.54	#NULL!	#NULL!	#NULL!	#NULL!
70	6	2	8	1	80893	55505	7617	1605	#NULL!	#NULL!	#NULL!	#NULL!	#NULL!	#NULL!	89.89	26.86	88.72	74.91	20.84	90.15	7.51	45.75	94.67	96.21	98.1	97.34	100	202	#NULL!
71	6	2	9	1	36796	28947	7180	918	121231	#NULL!	#NULL!	186.6	256.3	#NULL!	#NULL!	35.67	#NULL!	80.25	#NULL!	99.76	#NULL!	56.56	#NULL!	100	#NULL!	#NULL!	#NULL!	#NULL!	#NULL!
72	6	2	10	1	112300	85419	16913	3417	325792	149	189	80.2	145.1	#NULL!	96.16	27.65	41.22	51.46	95.61	10.69	40.95	60.52	96.3	90.52	38.1	64.5	93.73	7630	#NULL!
73	6	2	11	1	104106	58113	12544	4408	383538	39288	1887	110.6	76.8	17.1	60.45	43.23	21.26	88.48	32.26	15.42	20.55	70.5	35.42	100	50.62	57.3	87.26	1500	1400
1	1	1	1	2	71545	65880	15477	2863	460132	15508	3031	111.6	117.1	#NULL!	#NULL!	79.28	#NULL!	77.48	#NULL!	90.55	#NULL!	75.67	#NULL!	100	#NULL!	#NULL!	#NULL!	2610	230
2	1	1	2	2	58000	56800	12800	1175	391376	42892	13086	117.7	120.2	97.9	100	51.28	100	67.8	100	96.8	100	90.14	100	100	100	100	100	720	12
3	1	1	3	2	63498	58122	15695	1634	467996	5979	3278	121.8	147.6	83.3	75.29	45.68	#NULL!	67.39	76.5	68.11	#NULL!	98.93	74.8	97.68	#NULL!	#NULL!	96.78	1674	#NULL!
4	1	1	4	2	47144	40719	13473	#NULL!	330994	20177	564	107.9	129.2	109.7	#NULL!	42.16	#NULL!	76.68	#NULL!	#NULL!	#NULL!	#NULL!	#NULL!	100	#NULL!	#NULL!	98	1466	177
5	1	1	5	2	#NULL!	85165	20200	1986	465748	8408	164	120.9	138.2	23.5	#NULL!	35.45	43.86	81.47	#NULL!	13.27	88.79	85.28	#NULL!	100	100	#NULL!	#NULL!	1817	#NULL!
6	2	1	1	2	38652	22093	4435	1389	231131	32469	2349	121.9	161.7	20.5	#NULL!	51.22	#NULL!	90.51	#NULL!	99.99	#NULL!	79.7	#NULL!	100	#NULL!	#NULL!	#NULL!	2098	118
7	2	1	2	2	97917	68772	16740	2936	358207	23492	4539	115.2	141.2	20.9	#NULL!	51.38	#NULL!	92.52	#NULL!	20	#NULL!	73.94	#NULL!	100	#NULL!	#NULL!	#NULL!	1494	35
8	2	1	3	2	#NULL!	99833	27254	2509	497978	64454	986	104.1	309.6	18.8	100	51.98	#NULL!	89.6	100	22.28	#NULL!	52.22	100	100	#NULL!	#NULL!	96	1602	1480
9	2	1	4	2	91996	76836	18154	5180	603108	56608	#NULL!	100.1	135.9	12.8	58.88	55.92	78	90	54	20.8	54	64	62	100	80	#NULL!	90.28	796	68
10	2	1	5	2	97171	79815	20010	4491	447345	35593	7289	128.6	140.5	14.7	95	55	#NULL!	88.1	96	24	#NULL!	90	98	100	#NULL!	#NULL!	98	2423	68
11	2	1	6	2	52283	31414	5014	1602	341749	42165	9504	123.1	191.3	25.8	65	24.31	25	96	65	19.11	23	56.94	60	100	30	50	96	1129	6
12	2	1	7	2	112565	90624	20536	2406	294292	#NULL!	7107	104.6	#NULL!	14	#NULL!	#NULL!	#NULL!	#NULL!	#NULL!	#NULL!	#NULL!	#NULL!	#NULL!	#NULL!	#NULL!	#NULL!	#NULL!	2792	#NULL!
13	2	1	8	2	85769	54996	13342	2580	437396	23965	7962	104.5	137.4	424	57	50.35	61.17	78.28	55.87	20	51.27	81.05	#NULL!	100	#NULL!	#NULL!	90	723	30
14	2	1	9	2	111137	102467	24352	1885	446441	23317	3715	122.1	145.8	14.2	100	81.62	#NULL!	89.38	100	94.21	#NULL!	84.35	51.49	88.67	#NULL!	#NULL!	#NULL!	795	23
15	2	1	10	2	#NULL!	90846	21509	2017	627860	42811	1250	94.8	113.1	15	21	50.25	#NULL!	70	24	18.7	#NULL!	41.8	20	100	#NULL!	#NULL!	#NULL!	1504	120
16	2	1	11	2	107526	87012	20362	3497	716633	36137	8012	111.57	160.52	22.28	#NULL!	#NULL!	#NULL!	#NULL!	#NULL!	#NULL!	#NULL!	#NULL!	#NULL!	#NULL!	#NULL!	#NULL!	#NULL!	#NULL!	#NULL!
17	2	1	12	2	69710	66703	17067	3166	476987	68685	15510	110.2	164	20	#NULL!	64	#NULL!	94	#NULL!	98	#NULL!	60	#NULL!	100	#NULL!	#NULL!	95	29	17
18	3	1	1	2	150187	123471	25645	2730	290478	#NULL!	2867	119.4	#NULL!	320	71.05	28.55	42.05	37.65	82.14	16.45	52.15	32	86	95.25	52	10.5	95	1719	#NULL!
19	3	1	2	2	114405	89548	19710	2378	338860	26751	12904	110	148.5	20.9	#NULL!	27.65	#NULL!	83.68	#NULL!	99.99	#NULL!	70.54	#NULL!	100	#NULL!	#NULL!	#NULL!	1288	23
20	3	1	3	2	90182	74921	13102	1279	310838	20419	300	123.2	156.2	#NULL!	86.42	32.94	64.37	63.75	88.46	28.34	65.84	58.73	79.74	90.79	33.27	40.88	93.78	#NULL!	#NULL!
21	3	1	4	2	93171	82961	21113	3755	336036	27403	1412	97.1	195.6	#NULL!	75	27.78	78	73.85	90	99.99	78	95.54	100	100	100	87.8	92	2088	384
22	3	1	5	2	102143	107488	26258	3628	399871	21793	8320	125.5	172.6	23.1	99.21	26.82	88.3	82	97.51	29.96	86.7	83.22	98	86	88	86	92.4	1172	15
23	3	1	6	2	100311	96154	18653	3864	289477	25922	947	125.4	159.2	#NULL!	#NULL!	44.97	#NULL!	45.32	#NULL!	96.93	#NULL!	90.9	#NULL!	100	#NULL!	#NULL!	#NULL!	1344	65
24	3	1	7	2	142020	103989	22386	7772	325850	22781	7834	108	203.6	8.7	85.6	21.7	26.38	52.36	80.8	26.18	39.7	51.13	88.5	98.7	78.7	87.3	97.3	1678	#NULL!
25	3	1	8	2	85903	77344	21622	1685	330839	20870	1924	110.5	150.9	9.3	28.24	28.09	90.28	86.09	19	99.99	93.83	75.69	100	100	100	100	88.01	1125	86
26	3	1	9	2	201959	152674	38880	8625	710235	20821	18573	110.2	149.8	17	84	28.09	72	58.43	71	30	60	65.66	70.2	95.4	83.2	97.5	95	3684	46
27	3	1	10	2	70487	63311	14115	2082	253957	#NULL!	460	119.4	#NULL!	10.6	84	33.4	77	41.5	96	29	95	42.5	82.45	33.57	76.32	48.82	100	1146	#NULL!
28	3	1	11	2	142552	118755	22834	5488	265032	#NULL!	17181	138.9	#NULL!	#NULL!	95.2	49.61	#NULL!	41.21	95.28	14.46	#NULL!	92.41	95.3	90.51	#NULL!	#NULL!	#NULL!	690	#NULL!
29	4	2	1	2	31674	15680	2597	1022	74198	44215	#NULL!	125	108	0	#NULL!	98.69	#NULL!	82	#NULL!	16.06	#NULL!	2.55	#NULL!	100	#NULL!	#NULL!	73.12	199	9
30	4	2	2	2	23843	6643	1239	284	19861	35814	#NULL!	107.8	93.6	#NULL!	#NULL!	53.5	#NULL!	100	#NULL!	13.98	#NULL!	4.38	#NULL!	100	#NULL!	#NULL!	#NULL!	10	#NULL!
31	4	2	3	2	17652	5863	1745	243	44689	31199	#NULL!	109.9	115.8	0	80	23.01	#NULL!	92.3	100	8.73	#NULL!	8.73	80.54	85	#NULL!	#NULL!	#NULL!	45	#NULL!
32	4	2	4	2	22079	15769	3469	340	43979	35014	26	99.7	103.8	0	#NULL!	15.35	#NULL!	69.46	#NULL!	13.64	#NULL!	9.25	#NULL!	100	#NULL!	35	97.17	32	8
33	4	2	5	2	46224	11224	2468	336	58118	73168	#NULL!	93.5	109.4	#NULL!	#NULL!	26.19	#NULL!	70.82	#NULL!	14.4	#NULL!	19.48	#NULL!	100	#NULL!	#NULL!	#NULL!	48	#NULL!
34	4	2	6	2	3832	1832	504	#NULL!	10205	73325	#NULL!	58.1	#NULL!	#NULL!	#NULL!	#NULL!	#NULL!	#NULL!	#NULL!	#NULL!	#NULL!	#NULL!	#NULL!	#NULL!	#NULL!	#NULL!	#NULL!	#NULL!	#NULL!
35	4	2	7	2	129457	82961	12325	7584	315725	#NULL!	266	121.7	#NULL!	8.2	90	45.62	63.66	75.63	88.56	28.32	68.59	51	91	86	66.3	66.87	92.56	140	35
36	4	2	8	2	45198	32600	5236	920	95263	37173	#NULL!	178.5	343.2	#NULL!	96.35	93.25	90	65.23	85.33	99.9	42.25	69.92	90.36	76.71	70	65	90.73	#NULL!	#NULL!
37	4	2	9	2	46873	26635	5594	867	78337	3268	#NULL!	94.7	316.1	#NULL!	92	92	90.05	91.32	90	99.99	94.85	92	100	100	100	100	89	13	9
38	4	2	10	2	31986	21204	6424	702	52149	23039	#NULL!	100.3	91.7	#NULL!	82	100	51.5	25.8	82	91	51	12.9	78.5	100	51.2	78.2	92	17	5
39	4	2	11	2	59147	28456	6673	725	89587	57451	#NULL!	99.7	122.8	#NULL!	#NULL!	12.33	#NULL!	55.76	#NULL!	10.32	#NULL!	58.37	#NULL!	100	#NULL!	#NULL!	#NULL!	201	#NULL!
40	4	2	12	2	#NULL!	29487	6724	1248	69521	27621	#NULL!	103.6	184.6	#NULL!	100	26.72	100	99.73	85.5	99.9	80	100	100	100	100	100	100	680	3
41	4	2	13	2	49473	27056	7721	465	73571	70836	#NULL!	103.6	102.7	#NULL!	82	68.56	100	62.89	81	100	100	100	100	100	100	100	100	0	#NULL!
42	4	2	14	2	24437	13849	4057	507	285867	#NULL!	#NULL!	113.7	#NULL!	#NULL!	41.74	90.86	57.95	80.74	45.79	85.56	55.21	89.75	58.74	100	57.81	68.4	81.45	242	0
43	4	2	15	2	52728	26636	8059	695	86370	65544	#NULL!	126.65	111.86	#NULL!	64.47	51.39	#NULL!	48.87	55.26	59.46	#NULL!	51.2	70.89	0	#NULL!	#NULL!	80.23	1653	103
44	4	2	16	2	27076	19779	4398	754	66740	41972	#NULL!	99.94	97.76	0	60.5	16.4	42.45	76.25	60.59	10.26	48.15	20.6	58.9	100	52.35	68.45	76.35	166	0
45	4	2	17	2	9208	4552	1410	494	25720	43781	476	99.9	107.5	0	92.54	91.38	#NULL!	90.78	90.89	94.58	#NULL!	95.58	90.45	96.18	#NULL!	#NULL!	94	148	41
46	4	2	18	2	78012	33642	9187	2992	156648	22288	56	113.01	101.51	0	16.66	10.25	8.68	75.5	12.26	9.5	7.28	58.5	16.66	95	6.28	#NULL!	90.76	382	16
47	4	2	19	2	24782	15582	4259	530	24228	45875	#NULL!	98.1	110.47	0	#NULL!	0	#NULL!	#NULL!	#NULL!	#NULL!	#NULL!	#NULL!	#NULL!	#NULL!	#NULL!	#NULL!	#NULL!	62	0
48	4	2	20	2	48226	22156	5782	951	44647	1268	40	97.9	308	#NULL!	98	62.32	82.1	83.23	83	85.17	85	85	70	80.18	53.19	53.25	89.45	1230	52
49	4	2	21	2	32612	23866	5747	440	60797	55267	#NULL!	103.4	119	#NULL!	87	31.12	85	75.48	86.92	30.26	84.16	50.84	85.21	100	84.32	50.23	0	75	15
50	5	2	1	2	140000	56922	12837	2098	198092	#NULL!	#NULL!	84.5	#NULL!	#NULL!	55.65	32.43	42	85.67	46.2	86	46	61	83	100	91	100	92	#NULL!	667
51	5	2	2	2	47129	24320	7935	718	79794	2030	351	83.2	143.9	7.6	#NULL!	52.08	#NULL!	69.67	#NULL!	19.78	#NULL!	42.33	#NULL!	100	#NULL!	36.72	#NULL!	482	56
52	5	2	3	2	87459	27582	6235	2636	224236	5889	#NULL!	88.6	239.4	0	54.65	33.54	43.79	46.09	45.19	27.57	48.27	50.91	38.92	100	44.25	40.55	85.52	6416	3018
53	5	2	4	2	155451	63552	15054	2976	128905	47	1315	83.9	191.8	17.6	80.19	28.62	79.17	79.17	80.23	99.83	80.12	38.55	83.13	100	52.23	100	96.32	2391	157
54	5	2	5	2	76659	44425	5775	3224	518908	24805	523058	96	110.6	21.3	85	38.8	82.4	59.54	85	8.14	82.5	48.58	80	98.7	74.8	85.6	#NULL!	116	#NULL!
55	5	2	6	2	78789	62986	13854	5111	297170	#NULL!	37	102.8	#NULL!	20.1	54	46.21	42	95.9	50	33.65	44	30.14	52	100	42	100	100	6415	#NULL!
56	5	2	7	2	230000	61320	14216	4471	496466	48145	2376	115.39	103	18.3	62.49	42.45	28.28	95.36	38.92	16.5	29.46	68.55	43.6	100	56.93	58.15	93.54	564	530
57	5	2	8	2	49688	23279	4035	2452	63975	#NULL!	135	89.7	#NULL!	0	#NULL!	24.7	#NULL!	80.47	#NULL!	96.5	#NULL!	48.34	#NULL!	100	#NULL!	#NULL!	#NULL!	4752	#NULL!
58	5	2	9	2	#NULL!	50766	14003	1979	267716	31	3	90.8	250.5	0	#NULL!	51.35	#NULL!	77.53	#NULL!	35.59	#NULL!	64.83	#NULL!	100	#NULL!	#NULL!	#NULL!	8847	14
59	5	2	10	2	142168	49475	12028	3382	129628	#NULL!	53	98	#NULL!	16.8	75	28.12	75	89.13	75	25	75	43	75	95.89	76	56.2	95	8272	#NULL!
60	5	2	11	2	80896	31217	8545	1127	134748	4454	716	87	197.2	15.5	#NULL!	74.54	#NULL!	77.25	#NULL!	20.73	#NULL!	39.48	#NULL!	100	#NULL!	#NULL!	#NULL!	160	49
61	5	2	12	2	76932	30932	9252	657	104058	1141	4286	81.8	152	9.8	#NULL!	56.99	#NULL!	86.81	#NULL!	23.06	#NULL!	62.8	#NULL!	100	#NULL!	#NULL!	#NULL!	482	56
62	5	2	13	2	39039	26192	4118	1573	202155	165223	586	108.1	88.9	6.4	100	19.14	100	88.63	100	99.99	100	39.04	100	100	100	100	95	#NULL!	2194
63	6	2	1	2	38660	26490	6720	1019	89714	20510	112350	95.5	141.6	0	76.69	85.19	26.19	73.15	78.31	88.14	25.92	75.14	78.35	100	24.15	15.63	95.55	1325	25
64	6	2	2	2	74240	48549	7230	1430	315328	24476	58	84.3	284	3.1	#NULL!	27.45	#NULL!	72	#NULL!	17.26	#NULL!	82.39	#NULL!	94.26	#NULL!	#NULL!	#NULL!	1196	#NULL!
65	6	2	3	2	47710	30993	7202	1902	106194	1387	21	108.3	243.8	#NULL!	100	96.62	#NULL!	54.83	100	97.31	#NULL!	50.92	100	100	#NULL!	#NULL!	98	#NULL!	#NULL!
66	6	2	4	2	31124	28676	7624	1523	93433	14154	#NULL!	106.6	181.6	0	#NULL!	100	#NULL!	73.35	#NULL!	98.85	#NULL!	59	85	95	90	95	85	#NULL!	#NULL!
67	6	2	5	2	52771	42204	9860	1563	82272	5327	336	101.7	201.5	0	100	83.91	64.34	77.99	100	99.5	48	52.3	95.7	100	63	68.12	90	349	#NULL!
68	6	2	6	2	86000	32000	3500	3200	118274	11609	#NULL!	105.4	224.5	0	#NULL!	#NULL!	#NULL!	#NULL!	#NULL!	#NULL!	#NULL!	#NULL!	87.99	99.99	89.85	90	92	#NULL!	#NULL!
69	6	2	7	2	87463	58327	7583	11082	197422	#NULL!	1463	95.7	#NULL!	15.9	86	88.89	81.45	88.44	82.5	96.49	30.8	58.01	83.54	98.7	72.14	#NULL!	#NULL!	539	#NULL!
70	6	2	8	2	83182	57702	13104	1503	132176	42788	5	89.9	101.5	#NULL!	91.12	31.84	90.41	82.72	24.32	92.28	7.63	46.34	96.52	97.14	98.01	97.21	100	214	#NULL!
71	6	2	9	2	38308	28745	6950	971	125051	9198	#NULL!	185.5	268.6	#NULL!	#NULL!	37.77	#NULL!	81.27	#NULL!	99.8	#NULL!	56.89	#NULL!	100	#NULL!	#NULL!	#NULL!	#NULL!	#NULL!
72	6	2	10	2	114500	85437	16914	3674	338409	152	215	85.2	148.1	#NULL!	96.24	30.93	39.33	53.4	96.42	12.05	42.36	63.47	97.63	91.64	38.7	70.11	92.54	7480	#NULL!
73	6	2	11	2	230000	61320	14216	4471	496466	48145	2376	115.4	103	18.3	62.49	42.45	28.28	95.36	38.98	16.5	29.46	68.55	43.6	100	56.93	58.15	93.54	546	530
1	1	1	1	3	71545	66345	15437	2873	436323	12258	2569	111.3	94.2	#NULL!	#NULL!	85.69	#NULL!	81.54	#NULL!	98.69	#NULL!	66.24	#NULL!	100	#NULL!	#NULL!	#NULL!	2668	109
2	1	1	2	3	56107	56800	18226	1205	357114	43231	11286	115.3	113.5	110.8	100	53.52	100	66.88	100	96.78	100	90.46	100	100	100	100	100	708	15
3	1	1	3	3	63648	56374	15789	1585	480288	6302	3322	115.3	111.4	84.5	76.54	44.81	#NULL!	64	85.17	83.23	#NULL!	99.51	75.16	98.27	#NULL!	#NULL!	98.39	1769	#NULL!
4	1	1	4	3	46660	40152	8619	832	360135	12273	576	101.6	147	101.6	#NULL!	44.52	#NULL!	71.14	#NULL!	95.18	#NULL!	59.25	#NULL!	100	#NULL!	#NULL!	98	1365	128
5	1	1	5	3	#NULL!	83478	20500	3171	489123	10967	59	119.9	161.4	22.7	#NULL!	38.35	48.1	82.42	#NULL!	21.21	96.28	69.63	#NULL!	100	100	#NULL!	#NULL!	1791	#NULL!
6	2	1	1	3	37121	22188	5575	1419	222315	32568	1659	122.4	155.2	21.4	#NULL!	77.52	#NULL!	92.72	#NULL!	99.99	#NULL!	65.52	#NULL!	100	#NULL!	#NULL!	#NULL!	2140	114
7	2	1	2	3	97917	69191	17384	3395	339091	21858	4549	119.4	120.9	16.9	#NULL!	78.42	#NULL!	93.9	#NULL!	31.65	#NULL!	88.51	#NULL!	100	#NULL!	#NULL!	#NULL!	1268	32
8	2	1	3	3	#NULL!	99858	25089	3204	435245	51224	851	111.5	231.1	11.8	100	85.97	#NULL!	57.6	100	33.2	#NULL!	47.27	100	100	#NULL!	#NULL!	92	1782	1167
9	2	1	4	3	92162	76851	20062	4688	589393	59118	#NULL!	109.3	129.9	8.9	60.12	75.1	77	97	55	32.93	58	68	65	100	83.24	#NULL!	94.33	732	48
10	2	1	5	3	97171	81103	20378	4719	469239	40096	7584	119	159.6	14.4	95	78	#NULL!	93.5	96	32	#NULL!	83	98	100	#NULL!	#NULL!	98	2493	122
11	2	1	6	3	67415	31666	5055	1700	354303	38939	8344	117.7	283.6	20	70	32.87	23	87	70	21.45	28	63.03	65	100	35	55	98	1929	7
12	2	1	7	3	108582	90733	22796	2911	290292	#NULL!	7192	108.9	#NULL!	12.4	#NULL!	#NULL!	#NULL!	#NULL!	#NULL!	#NULL!	#NULL!	#NULL!	#NULL!	#NULL!	#NULL!	#NULL!	#NULL!	2935	#NULL!
13	2	1	8	3	85769	54238	13627	3155	417220	23760	12639	108.9	123	487.2	57	80.6	60.73	88.96	58.42	32.14	52.73	83.13	#NULL!	100	#NULL!	#NULL!	90	1486	56
14	2	1	9	3	111276	102276	22630	2311	442257	21036	3174	117.2	134.6	13	100	59.49	#NULL!	90.13	100	93.69	#NULL!	86.19	44.24	84.82	#NULL!	#NULL!	#NULL!	596	15
15	2	1	10	3	#NULL!	92514	23244	2383	620545	42450	697	117	100.2	14.2	23	72.74	#NULL!	78	23	26.89	#NULL!	74.3	23	100	#NULL!	#NULL!	#NULL!	1396	50
16	2	1	11	3	118872	88091	22133	3545	661265	27120	8055	118.85	152.68	19.84	#NULL!	#NULL!	#NULL!	#NULL!	#NULL!	#NULL!	#NULL!	#NULL!	#NULL!	#NULL!	#NULL!	#NULL!	#NULL!	#NULL!	#NULL!
17	2	1	12	3	69710	66913	16811	3222	507777	65197	14041	101.3	149.8	16.7	#NULL!	69.33	#NULL!	95.97	#NULL!	85	#NULL!	56	#NULL!	100	#NULL!	#NULL!	95	36	18
18	3	1	1	3	148570	123910	31369	2548	337625	#NULL!	13157	112.9	#NULL!	356	72	46.43	45.1	38.18	83.07	23.24	55.17	35.15	86.5	96	55	11.2	96	1648	#NULL!
19	3	1	2	3	113027	90282	21008	2450	336241	28276	8982	105.1	177	22.5	#NULL!	46.12	#NULL!	66.63	#NULL!	99.96	#NULL!	72.01	#NULL!	100	#NULL!	#NULL!	#NULL!	1524	26
20	3	1	3	3	90927	75174	13217	1346	303644	20639	315	123.2	153.1	#NULL!	87.39	38.21	64.72	63.94	82.12	28.72	67.72	59.69	80.24	91.83	34.29	40.21	94.72	#NULL!	#NULL!
21	3	1	4	3	96163	83345	22295	4014	354036	26958	967	92.7	167.7	#NULL!	80	44.93	80	76.99	93	99.99	80	84	100	100	100	88.88	92.5	1692	336
22	3	1	5	3	85870	106555	27503	3725	419777	21519	19833	122	197	23.8	99.5	49.46	88.47	51.51	98.2	19.88	87.05	71.49	98	86.7	88	85	93.16	1079	20
23	3	1	6	3	106655	96659	20413	3664	306024	27084	997	111.9	156	#NULL!	#NULL!	47.79	#NULL!	45.82	#NULL!	99.92	#NULL!	51	#NULL!	100	#NULL!	#NULL!	#NULL!	1272	47
24	3	1	7	3	144737	105087	23866	8314	349845	21866	4886	109.2	192.9	9.3	88.97	30.38	25.43	50.83	80.3	28.74	42.1	52.11	92.6	98.2	82.1	88.7	98.2	1519	#NULL!
25	3	1	8	3	90334	75812	22461	1778	360016	21653	1695	111.3	141.8	9.4	42.28	42.08	90.65	85.47	30	99.99	95	68	100	100	100	100	86.22	1248	101
26	3	1	9	3	189203	153081	41107	8674	724799	19133	18811	104.3	149	15.1	85	34.18	75	52.1	78	30.37	62	56.86	73.7	96	84.3	97.8	95	3893	49
27	3	1	10	3	70195	63240	14733	2152	272021	#NULL!	648	112.9	#NULL!	8.29	84	47.51	78	49.78	95	30.55	96	43.06	82.33	37.32	78.23	49.58	100	998	#NULL!
28	3	1	11	3	143973	118371	23287	5860	290781	#NULL!	19435	133.9	#NULL!	#NULL!	95.33	44.82	#NULL!	59.28	95.33	29.24	#NULL!	66.88	95.33	90.55	#NULL!	#NULL!	#NULL!	1002	#NULL!
29	4	2	1	3	32550	15500	2584	1034	81011	45017	#NULL!	128	92	0	#NULL!	41.57	#NULL!	81	#NULL!	22.9	#NULL!	3.33	#NULL!	100	#NULL!	#NULL!	77.23	231	13
30	4	2	2	3	25667	6850	1542	169	23575	26507	#NULL!	120.8	87.9	#NULL!	#NULL!	39.2	#NULL!	100	#NULL!	86.25	#NULL!	39.14	#NULL!	100	#NULL!	#NULL!	#NULL!	21	#NULL!
31	4	2	3	3	19173	5917	1816	318	44007	25079	#NULL!	98.8	121.4	0	85	40.77	#NULL!	94.4	100	8.85	#NULL!	8.85	80.56	80.48	#NULL!	#NULL!	#NULL!	88	#NULL!
32	4	2	4	3	22128	16227	3803	365	52398	37748	38	76.6	90	0	#NULL!	26.32	#NULL!	73.52	#NULL!	23.28	#NULL!	10.37	#NULL!	100	#NULL!	38	97.67	38	7
33	4	2	5	3	46607	11607	2734	340	56292	67120	#NULL!	88	98.3	#NULL!	#NULL!	39.8	#NULL!	70.18	#NULL!	24.77	#NULL!	31.68	#NULL!	100	#NULL!	#NULL!	#NULL!	59	#NULL!
34	4	2	6	3	3888	1888	523	#NULL!	10519	73867	#NULL!	59.1	#NULL!	#NULL!	#NULL!	#NULL!	#NULL!	#NULL!	#NULL!	#NULL!	#NULL!	#NULL!	#NULL!	#NULL!	#NULL!	#NULL!	#NULL!	#NULL!	#NULL!
35	4	2	7	3	132182	76518	13587	8909	361395	#NULL!	241	105.4	#NULL!	14.9	91	53.71	70.32	74.36	90.12	26.36	71.2	52	91.5	80	68.56	66.79	93.52	1746	38
36	4	2	8	3	45212	32596	5250	918	112735	40277	#NULL!	178.6	417.1	#NULL!	96.58	96.36	92	68	78.52	99.9	51.84	95.97	98.56	81.33	78	68	90.35	#NULL!	#NULL!
37	4	2	9	3	51217	26526	5603	956	73396	3042	#NULL!	97.3	335.6	#NULL!	90	90	88.02	91.35	95	99.99	94.32	97	100	100	100	100	90.12	72	19
38	4	2	10	3	33858	21250	6438	735	55959	22683	#NULL!	99.4	105.8	#NULL!	84	100	52	26.3	84	92	52	13.5	78.9	100	56.3	80.05	93	129	2
39	4	2	11	3	64138	30312	7752	896	103001	55653	#NULL!	97.6	103.7	#NULL!	#NULL!	23.44	#NULL!	59.65	#NULL!	22.37	#NULL!	58.17	#NULL!	100	#NULL!	#NULL!	#NULL!	195	#NULL!
40	4	2	12	3	#NULL!	29602	6966	1286	73578	23788	#NULL!	88.6	149.5	#NULL!	100	31.47	100	90.31	83.3	99.9	82.5	80	100	100	100	100	100	789	5
41	4	2	13	3	49512	29112	7706	487	79398	66854	#NULL!	104.4	94.3	#NULL!	82.51	92.23	100	63.11	85	100	100	100	100	100	100	100	100	0	#NULL!
42	4	2	14	3	24685	13962	3992	499	312974	#NULL!	#NULL!	102.7	#NULL!	#NULL!	48.7	95.05	60.84	76.94	48.55	83.73	58.26	92.74	65.97	100	63.5	72.72	84.63	358	0
43	4	2	15	3	54569	27073	8117	705	98509	65584	#NULL!	108.24	92.73	#NULL!	72.22	67.72	#NULL!	50.43	62.39	65.44	#NULL!	55.34	73.77	67.23	#NULL!	#NULL!	82.8	1800	117
44	4	2	16	3	30523	20539	4626	893	70580	30112	#NULL!	97.19	87.7	0	62.82	19.42	45.55	60.8	64.76	15.88	50.55	35.67	60.35	100	54.78	74.55	80.25	204	0
45	4	2	17	3	9335	4618	1422	551	25733	51355	543	97.3	99.7	0	95.83	94.24	#NULL!	95.44	91.63	97.68	#NULL!	94.69	92.52	95.46	#NULL!	#NULL!	95	112	34
46	4	2	18	3	78898	34638	9256	3068	181898	22010	121	98.13	111.85	0	28.3	12.87	10.32	81.32	21.14	9.72	8.15	60.84	26.2	95	8.28	#NULL!	91.08	834	28
47	4	2	19	3	25052	15552	4251	528	26560	44793	#NULL!	94.43	121.35	0	#NULL!	0	#NULL!	#NULL!	#NULL!	#NULL!	#NULL!	#NULL!	#NULL!	#NULL!	#NULL!	#NULL!	#NULL!	74	1
48	4	2	20	3	46512	22450	4991	943	49522	831	51	93	271.3	#NULL!	98	68.23	85	87.22	88	87.16	86	86	76	83.15	58.25	57.38	90.27	1360	58
49	4	2	21	3	36665	24425	4833	458	72334	55296	#NULL!	88.6	97.4	#NULL!	90	33.26	88	78.62	88.49	31.13	85.24	52.97	86.42	100	85.42	51.34	0	90	0
50	5	2	1	3	150000	57423	12941	2120	220666	#NULL!	155	73.3	#NULL!	#NULL!	60.71	32.9	43	92.28	51.34	98	49	47	85	100	92	100	95	#NULL!	5231
51	5	2	2	3	47988	24602	8028	892	86394	1618	53	72.5	128.1	8.8	#NULL!	26.62	#NULL!	83.81	#NULL!	14.35	#NULL!	39.77	#NULL!	100	#NULL!	58.63	#NULL!	428	61
52	5	2	3	3	88922	27904	6863	2817	215130	3644	182	82.2	207.3	31.4	59.72	35.21	41.23	46.2	50.34	29.88	46.85	49.64	44.88	100	45.82	44.74	86.76	7011	4037
53	5	2	4	3	160617	64431	15919	2837	132831	#NULL!	1948	71.3	#NULL!	18.9	84.31	57.22	85.72	85.72	85.36	99.86	88.65	47.17	79.65	100	52.23	100	95.23	2482	161
54	5	2	5	3	81535	45496	5914	4452	51727	25478	514613	95.4	103.1	19.6	85.9	39	82.5	66.44	85.9	11.84	82.5	50.11	80	99	75.6	85.7	#NULL!	47	#NULL!
55	5	2	6	3	81854	62301	13702	5058	298220	#NULL!	57	101	#NULL!	21.1	56	46.16	44	87.97	52	33.08	46	33.08	53	100	44	100	100	7739	#NULL!
56	5	2	7	3	256000	64116	14865	5413	549078	48558	2594	112.07	92.2	19.1	65.68	42.1	35.68	94.23	42.27	20.9	36.7	67.9	58.29	100	65.3	64.33	90.5	875	800
57	5	2	8	3	62100	23749	4112	2504	66143	#NULL!	99	87.2	#NULL!	19.1	#NULL!	31.8	#NULL!	79.6	#NULL!	95.5	#NULL!	47.47	#NULL!	100	#NULL!	#NULL!	#NULL!	4944	#NULL!
58	5	2	9	3	#NULL!	50905	14051	1348	276920	#NULL!	#NULL!	91.6	#NULL!	0	#NULL!	51.93	#NULL!	78.51	#NULL!	45.32	#NULL!	53.81	#NULL!	100	#NULL!	#NULL!	#NULL!	9403	22
59	5	2	10	3	154643	49965	12684	3643	144193	#NULL!	245	102	#NULL!	21	75	30.52	75	91.38	75	20	75	43.22	75	96.39	76	56.2	95	8565	#NULL!
60	5	2	11	3	82286	31203	8542	1073	156059	4032	819	72.5	182.8	6.4	#NULL!	83.85	#NULL!	93	#NULL!	25.6	#NULL!	43.1	#NULL!	100	#NULL!	#NULL!	#NULL!	52	22
61	5	2	12	3	89590	31090	9295	659	107313	960	4641	87.3	155	10	#NULL!	52.84	#NULL!	85.32	#NULL!	31.56	#NULL!	52.11	#NULL!	99.6	#NULL!	#NULL!	#NULL!	428	61
62	5	2	13	3	39010	26094	4172	1533	213387	193542	690	104.2	84.9	4.6	100	20.24	100	88.91	100	99.28	100	54.71	100	100	100	100	95	#NULL!	2223
63	6	2	1	3	40212	26552	6719	1023	97676	20075	14320	97.1	101	0	82.13	90.21	34.15	83.12	81.61	90.21	33.7	80.32	79.61	100	33.16	22.96	94.12	1125	40
64	6	2	2	3	76086	48687	7433	1583	323832	18349	52	81.5	242.4	2.5	#NULL!	27.33	#NULL!	57.18	#NULL!	13.87	#NULL!	74.51	#NULL!	93.17	#NULL!	#NULL!	#NULL!	1221	#NULL!
65	6	2	3	3	48028	31222	7555	1908	113941	1754	26	106.9	200.2	#NULL!	100	92.23	#NULL!	39.33	100	97.95	#NULL!	60.47	100	100	#NULL!	#NULL!	98.5	#NULL!	#NULL!
66	6	2	4	3	31034	29920	7556	1468	106807	12757	#NULL!	95.8	203.1	0	#NULL!	100	#NULL!	83.44	#NULL!	97.74	#NULL!	75.4	85	95	90	95	85	#NULL!	#NULL!
67	6	2	5	3	53998	41889	10027	1526	99431	4483	487	83.5	236.1	0	100	83.35	57.17	70.76	100	99.99	52	48.44	88.9	100	65.24	69.38	91	785	#NULL!
68	6	2	6	3	98000	38000	3800	3500	124945	2295	#NULL!	103.6	235.4	0	66.4	39.7	30.8	48.1	30.6	96.8	28.6	41.7	89	99.99	91.87	91.1	95	2800	35
69	6	2	7	3	93655	60369	7548	11470	206492	#NULL!	1186	98.8	#NULL!	16.3	87.5	90.41	82.41	77.29	84.7	99.99	31.2	64.13	85.74	98.96	84.15	#NULL!	#NULL!	1853	#NULL!
70	6	2	8	3	72223	55536	13749	1508	136511	44516	52	96.5	101.7	#NULL!	93.4	46.55	91.62	76.92	26.58	94.47	8.48	46.5	97.61	98.1	97.92	97.44	100	1555	#NULL!
71	6	2	9	3	38624	28656	6950	950	122385	7732	#NULL!	197.3	235.3	#NULL!	#NULL!	26.23	#NULL!	83.98	#NULL!	99.75	#NULL!	57.01	#NULL!	100	#NULL!	#NULL!	#NULL!	#NULL!	#NULL!
72	6	2	10	3	116500	86179	17150	3706	305542	148	225	96.7	164.6	#NULL!	97.27	41.2	40.53	55.7	97.53	17.11	45.37	68.06	98	93.71	39.42	66.8	96.54	7589	#NULL!
73	6	2	11	3	256000	64116	14865	5413	549078	48558	2594	112.1	92.2	19.1	65.68	42.1	35.68	94.23	42.27	20.9	36.7	67.9	58.29	100	65.3	64.33	90.5	875	800
1	1	1	1	4	71545	67503	16495	3098	433472	11053	2783	113.6	95.2	#NULL!	#NULL!	86.96	#NULL!	82.54	#NULL!	99.96	#NULL!	86.68	#NULL!	100	#NULL!	#NULL!	#NULL!	2939	204
2	1	1	2	4	36431	53789	16822	1344	346415	42039	8109	127.2	97	110.8	100	60.58	100	76.53	100	97.82	100	90.18	100	100	100	100	100	718	17
3	1	1	3	4	62038	52873	15766	1498	434382	5860	2544	134	152.8	88.1	82.69	53.67	#NULL!	68.5	86.33	83.64	#NULL!	99.67	84.46	98.32	#NULL!	#NULL!	98.64	1413	#NULL!
4	1	1	4	4	39927	40152	9283	819	355916	2360	591	111.7	211.7	111.7	#NULL!	54.86	#NULL!	82.84	#NULL!	96.01	#NULL!	62.98	#NULL!	100	#NULL!	#NULL!	98	1229	67
5	1	1	5	4	#NULL!	83415	15841	2073	422690	11195	37	137.4	193.2	30.6	#NULL!	50.11	80.01	93.53	#NULL!	37.29	98.35	78.44	#NULL!	100	100	#NULL!	#NULL!	1631	#NULL!
6	2	1	1	4	34877	22320	5999	1442	208201	34852	1607	137.4	173.4	16.6	#NULL!	73.83	#NULL!	83.75	#NULL!	99.99	#NULL!	48.66	#NULL!	100	#NULL!	#NULL!	#NULL!	2461	122
7	2	1	2	4	97917	69657	18183	4312	337867	17645	5166	130.9	114.9	19.9	#NULL!	61.86	#NULL!	92.5	#NULL!	36.69	#NULL!	84.17	#NULL!	100	#NULL!	#NULL!	#NULL!	1429	20
8	2	1	3	4	#NULL!	99969	26094	3409	445029	48978	773	121.6	236.2	20.1	100	56.29	#NULL!	72.6	100	34.33	#NULL!	59.17	100	100	#NULL!	#NULL!	94	1872	977
9	2	1	4	4	92162	81303	20572	5247	596067	55947	#NULL!	105.6	136	10.6	63.54	66.86	81	97	56	43.51	59	75	69	100	85.57	#NULL!	92.15	754	59
10	2	1	5	4	97171	81761	21341	5053	496799	40035	9214	115.4	159.7	18.7	97	67	#NULL!	94.5	97	35	#NULL!	83	98	100	#NULL!	#NULL!	98	2682	109
11	2	1	6	4	68922	31918	5076	1649	363532	33862	7210	124.8	277.3	21.8	70	38.85	45	83	75	83.99	30	46.47	65	100	50	50	95	2175	7
12	2	1	7	4	108649	89796	23480	3063	298411	#NULL!	7685	117.5	#NULL!	12.2	#NULL!	#NULL!	#NULL!	#NULL!	#NULL!	#NULL!	#NULL!	#NULL!	#NULL!	#NULL!	#NULL!	#NULL!	#NULL!	3014	#NULL!
13	2	1	8	4	85769	54333	14182	3358	359316	24216	13655	136.2	138.4	309.4	58	67.68	59.31	88.05	58.97	38.32	54.3	85.61	#NULL!	100	#NULL!	#NULL!	90	1656	68
14	2	1	9	4	111300	102120	23592	2411	410059	6321	3011	136.5	157.7	13.7	100	86.72	#NULL!	93.27	100	77.55	#NULL!	86.19	49.25	82.65	#NULL!	#NULL!	#NULL!	766	12
15	2	1	10	4	#NULL!	62604	24172	2123	522335	43953	1457	120.4	103	15.6	24	64.37	#NULL!	80	28	34.76	#NULL!	75.1	25	100	#NULL!	#NULL!	#NULL!	1618	23
16	2	1	11	4	118872	89013	23234	3568	605245	29115	8070	133.28	162.67	19.1	#NULL!	#NULL!	#NULL!	#NULL!	#NULL!	#NULL!	#NULL!	#NULL!	#NULL!	#NULL!	#NULL!	#NULL!	#NULL!	#NULL!	#NULL!
17	2	1	12	4	69710	66504	17359	2924	497660	67469	13592	109.9	144	19.3	#NULL!	71.65	#NULL!	94.59	#NULL!	93.38	#NULL!	72.11	#NULL!	100	#NULL!	#NULL!	95	61	36
18	3	1	1	4	124954	123976	32345	3014	348675	#NULL!	15680	122.2	#NULL!	380	75	43.85	45.37	40	85.27	27	55.57	37.82	86.8	96.85	55.25	10.8	97	1741	#NULL!
19	3	1	2	4	100480	90804	22476	2586	318511	31799	8197	121.3	214.7	14	#NULL!	31.17	#NULL!	90.92	#NULL!	99.99	#NULL!	73.86	#NULL!	100	#NULL!	#NULL!	#NULL!	1477	59
20	3	1	3	4	95382	75327	14010	1475	302144	20866	350	138.5	191	#NULL!	89.25	40.38	65.94	72.16	86.37	30.98	68.91	60.7	81.34	95.61	35.37	40.32	95.39	1028	#NULL!
21	3	1	4	4	100918	83402	23582	4376	350143	27525	497	97.4	184.5	#NULL!	85	45.56	83	92.17	93	99.99	83	73.01	100	100	100	90.11	93.3	1824	289
22	3	1	5	4	85870	106206	29107	3996	468537	22539	23172	127.3	226.4	24.7	99.57	57.18	89.21	43.2	98.36	17.29	87.2	74.19	98.2	87	89	85	94.15	1782	18
23	3	1	6	4	102505	96559	21179	4866	323721	26436	1049	120.6	175.4	#NULL!	#NULL!	39.22	#NULL!	52.26	#NULL!	99.97	#NULL!	61.32	#NULL!	100	#NULL!	#NULL!	#NULL!	1432	65
24	3	1	7	4	178994	106142	25555	7961	375200	21960	1388	117.7	180.4	9.1	89.2	30.3	26.78	45.46	87.6	30.64	45.6	63.94	95.7	98.7	85.3	88.5	98.4	1517	#NULL!
25	3	1	8	4	86450	74777	23313	2046	365475	21132	2710	111.8	153	9.5	34.24	33.48	95.92	85.6	30	99.99	97.22	77.85	100	100	100	100	87.34	2252	129
26	3	1	9	4	196055	153093	43494	9666	722477	18901	17460	112	177.1	14.9	88	41.96	80	79.52	83	31.03	65	64.68	77.6	96.3	85.1	98.2	96	4167	59
27	3	1	10	4	73006	62606	15494	2738	256980	#NULL!	893	112.2	#NULL!	8.93	83	44.79	75	51.12	95	33.2	96	43.55	83.27	42.45	77.58	54.55	100	848	#NULL!
28	3	1	11	4	149090	118115	23701	6278	308466	#NULL!	18381	142.3	#NULL!	#NULL!	95.38	30.61	#NULL!	40.09	95.36	30.02	#NULL!	64.22	95.35	91.1	#NULL!	#NULL!	#NULL!	1140	#NULL!
29	4	2	1	4	21128	15211	2524	989	92476	37206	#NULL!	104	102	0	#NULL!	31.31	#NULL!	60	#NULL!	99.99	#NULL!	48.26	#NULL!	100	#NULL!	#NULL!	80.35	484	14
30	4	2	2	4	22431	7076	1579	175	28289	33426	#NULL!	99.1	69	#NULL!	#NULL!	49.4	#NULL!	100	#NULL!	87.93	#NULL!	28.43	#NULL!	100	#NULL!	#NULL!	#NULL!	641	#NULL!
31	4	2	3	4	20792	5985	1912	232	55441	19645	#NULL!	92	126.4	0	86	61.8	#NULL!	67.43	100	91.85	#NULL!	91.85	91.58	91.58	#NULL!	#NULL!	#NULL!	111	#NULL!
32	4	2	4	4	23185	16461	4868	359	61251	35157	56	85.9	92.1	0	#NULL!	32.03	#NULL!	87	#NULL!	99.99	#NULL!	39.39	#NULL!	100	#NULL!	48	98.17	123	12
33	4	2	5	4	46694	11694	2975	351	59720	66548	#NULL!	96.8	84.5	#NULL!	#NULL!	9.28	#NULL!	84.99	#NULL!	31.69	#NULL!	46.2	#NULL!	100	#NULL!	#NULL!	#NULL!	271	#NULL!
34	4	2	6	4	3872	1876	537	#NULL!	10443	77666	#NULL!	62	#NULL!	#NULL!	#NULL!	#NULL!	#NULL!	#NULL!	#NULL!	#NULL!	#NULL!	#NULL!	#NULL!	#NULL!	#NULL!	#NULL!	#NULL!	#NULL!	#NULL!
35	4	2	7	4	132341	76677	14716	7813	390795	#NULL!	226	129.9	#NULL!	12.4	94	25.31	71.65	86.36	91.23	32.64	70.45	71	92	86.1	69	67.82	93.56	7249	41
36	4	2	8	4	45240	32615	5255	930	123167	32658	#NULL!	193.9	222.7	#NULL!	97.1	95.35	95	65.23	88.35	99.9	55.92	96.53	98.35	83.26	75	69.36	91.63	1208	#NULL!
37	4	2	9	4	54695	26604	5814	1057	83784	3384	#NULL!	90.3	293.1	#NULL!	92	92	91.85	87.15	90	99.99	94.17	92	100	100	100	100	94	14	11
38	4	2	10	4	34069	21660	6262	761	71226	24711	#NULL!	89	86	#NULL!	85	100	52.5	30.3	85	93	53	12.8	82	100	56.5	81	93.5	910	1
39	4	2	11	4	64650	30520	8160	1142	110141	58206	#NULL!	93.8	95.6	#NULL!	#NULL!	36.98	#NULL!	54.98	#NULL!	25.77	#NULL!	56.07	#NULL!	100	#NULL!	#NULL!	#NULL!	1080	#NULL!
40	4	2	12	4	#NULL!	29627	7540	1081	87451	29441	#NULL!	83.6	143.3	#NULL!	100	32.54	100	99.25	89.3	99.9	81.7	85.7	100	100	100	100	100	898	4
41	4	2	13	4	65051	29576	7815	481	101548	65305	#NULL!	98.6	88.4	#NULL!	85	72.71	100	63.22	85	100	100	100	100	100	100	100	100	0	#NULL!
42	4	2	14	4	25932	14453	4234	516	24242	#NULL!	#NULL!	80.1	#NULL!	#NULL!	50.86	81.37	69.77	74.92	53.47	92.74	60.82	96.58	70.8	100	70.21	74.55	80.59	1385	0
43	4	2	15	4	54778	27209	8306	697	114923	65819	#NULL!	115	99.81	#NULL!	80.11	73.36	#NULL!	52.5	72.65	73.28	#NULL!	57.13	79.56	75.47	#NULL!	#NULL!	86.25	2038	117
44	4	2	16	4	32618	20737	4878	778	81316	29509	#NULL!	101.03	85.9	0	66.58	32.32	53.6	54.6	69.35	23.13	58.65	43.52	64.28	99.48	59.35	85.5	83.5	210	0
45	4	2	17	4	9121	4587	1457	281	25111	53234	598	96.4	159.2	0	95.46	94.86	#NULL!	93.77	92.87	98.82	#NULL!	96.43	90.68	96.85	#NULL!	#NULL!	92	123	32
46	4	2	18	4	79648	35063	9314	3157	206471	16263	254	113.7	93.66	0	30.64	16.35	14.66	60.12	24.78	15.21	13.79	60.68	28.62	95	15.79	#NULL!	91.14	912	36
47	4	2	19	4	26231	16031	4382	546	29225	55446	#NULL!	102.34	105.28	0	#NULL!	0	#NULL!	#NULL!	#NULL!	#NULL!	#NULL!	#NULL!	#NULL!	#NULL!	#NULL!	#NULL!	#NULL!	78	1
48	4	2	20	4	47812	22076	5002	931	55431	1107	72	93.6	352.9	#NULL!	100	72.1	86.5	92.23	90.8	92.4	95	95	80	90.16	65.2	60.31	91.26	1310	60
49	4	2	21	4	40300	25437	5933	529	76664	41478	409	102.7	106.8	105.9	92	36.67	90	75.11	89.56	31.02	86.15	62.53	87.12	100	86.12	51.89	0	99	15
50	5	2	1	4	150000	58567	14086	2130	252378	#NULL!	393	81.8	#NULL!	7.2	64.24	24.68	47	95.1	60.12	96	55	41	86	100	93	100	95	#NULL!	8650
51	5	2	2	4	46355	24694	8882	1284	96068	1675	136	81.9	127	16.7	#NULL!	35.46	#NULL!	88.52	#NULL!	23.02	#NULL!	46.33	#NULL!	100	#NULL!	58.65	#NULL!	416	77
52	5	2	3	4	94350	27886	6826	4700	227714	4266	1095	96.2	242.5	7.5	63.14	24.64	46.25	69.26	59.71	22.31	49.33	56.12	51.43	100	45.75	51.16	90.87	7087	4065
53	5	2	4	4	167777	64921	16046	2856	208427	449	2489	62.3	102.8	13.1	88.34	16.53	89.12	89.12	95.36	99.96	92.35	47.3	90.65	100	52.23	100	96.36	2459	167
54	5	2	5	4	83268	46065	5989	4753	501675	29109	504909	111.3	74.6	17.4	88.4	34.96	83.6	63.88	88.4	27	85	47.05	86	98.5	82.5	86.5	#NULL!	38	#NULL!
55	5	2	6	4	81854	61922	14389	5496	290925	#NULL!	70	107.8	#NULL!	12.6	58	33.07	46	92.59	54	27.59	48	49.23	54	100	46	100	100	9109	#NULL!
56	5	2	7	4	256000	66102	16934	6224	620299	49058	3171	123.83	101	19.5	66.36	17.02	44.53	96.02	48.35	22.21	49.3	33.76	60.17	100	67.22	65.26	92.18	2876	2800
57	5	2	8	4	63155	24317	4545	2705	79300	#NULL!	191	96.1	#NULL!	18.7	#NULL!	31.8	#NULL!	77.31	#NULL!	99.9	#NULL!	43.82	#NULL!	100	#NULL!	#NULL!	#NULL!	5160	#NULL!
58	5	2	9	4	#NULL!	51333	15427	1508	274348	1475	10	87.7	104.2	415.4	#NULL!	24.81	#NULL!	80.95	#NULL!	23.72	#NULL!	49	#NULL!	100	#NULL!	#NULL!	#NULL!	#NULL!	34
59	5	2	10	4	164504	50628	13478	3721	144637	#NULL!	109	107.3	#NULL!	16.9	78	24.76	78	90.73	78	22	78	60	78	96.57	78	57.8	95	9369	#NULL!
60	5	2	11	4	87138	31201	9357	1085	163313	306	1338	80.3	105.6	6.4	#NULL!	28.1	#NULL!	95.01	#NULL!	22.85	#NULL!	40.03	#NULL!	100	#NULL!	#NULL!	#NULL!	34	62
61	5	2	12	4	99613	31112	10348	638	110883	361	4110	88.9	215.5	10.6	#NULL!	24.62	#NULL!	95.15	#NULL!	22.56	#NULL!	44.42	#NULL!	98.74	#NULL!	#NULL!	#NULL!	416	77
62	5	2	13	4	39345	26120	4723	1402	206015	202842	790	109.7	88.8	6.4	100	21.36	100	89.19	100	99.89	100	51.17	100	100	100	100	96	#NULL!	4247
63	6	2	1	4	41552	26658	6712	1036	103479	20075	15660	91.7	89.6	0	86.14	94.12	37.12	73.16	85.4	93.44	36.61	74.11	87.4	100	30.12	32.12	96.95	1025	25
64	6	2	2	4	76787	48621	7542	1925	314633	18179	40	97	228.7	3.8	#NULL!	23.09	#NULL!	60.04	#NULL!	18.25	#NULL!	67.84	#NULL!	92.78	#NULL!	#NULL!	#NULL!	1532	#NULL!
65	6	2	3	4	49990	31310	7962	1951	118071	2000	28	106.4	182.1	#NULL!	100	98.23	#NULL!	53.28	100	97.62	#NULL!	57.74	100	100	#NULL!	#NULL!	98.5	385	#NULL!
66	6	2	4	4	30928	30397	7938	1422	102724	8514	#NULL!	85.2	188.3	0	#NULL!	100	#NULL!	76.63	#NULL!	99.99	#NULL!	61.67	90	98	90	95	90	#NULL!	#NULL!
67	6	2	5	4	55202	41767	11325	1342	108317	5217	785	83.9	228.6	0	100	87.72	66.85	80.01	100	99.99	63	60.96	91.6	100	66.1	70.2	92.5	1057	#NULL!
68	6	2	6	4	105000	40000	5200	3683	123276	10564	#NULL!	108.5	238.1	0	70.6	52.4	32.4	65.3	31.6	95.4	29.4	80.9	89.17	100	91.88	93.08	95	3080	30
69	6	2	7	4	85154	57598	7488	10944	216992	#NULL!	1123	117.2	#NULL!	17.4	89	92.94	84.51	93.82	86.3	99.84	29.4	61.02	86.52	90.03	85.12	#NULL!	#NULL!	2049	#NULL!
70	6	2	8	4	73789	56791	14566	1609	125969	39423	1	132.3	103.3	#NULL!	94.1	67.12	92.87	61.34	27.13	95.53	8.86	49.75	97.12	98.26	98.13	98	100	2510	#NULL!
71	6	2	9	4	38725	28650	7538	963	126737	7347	#NULL!	198.6	245.2	#NULL!	#NULL!	32.34	#NULL!	77.51	#NULL!	99.99	#NULL!	56.97	#NULL!	100	#NULL!	#NULL!	#NULL!	#NULL!	#NULL!
72	6	2	10	4	117500	87159	17432	3661	277274	153	230	116.5	203.4	#NULL!	97.51	25.77	33.67	45.16	98.28	24.61	44.82	56.15	98.91	95.3	40.21	76.43	95.78	7791	#NULL!
73	6	2	11	4	256000	66102	16934	6224	620299	49058	3171	123.8	101	19.5	66.36	17.02	44.53	96.02	48.35	22.21	49.3	33.76	60.17	100	67.22	65.26	92.18	2876	2800
1	1	1	1	5	70649	67503	19183	3240	453750	10844	1968	118.4	106.5	#NULL!	#NULL!	72.21	#NULL!	72.28	#NULL!	99.51	#NULL!	94.05	#NULL!	100	#NULL!	#NULL!	#NULL!	1219	179
2	1	1	2	5	36431	53789	16858	1146	379313	29319	5548	123	94.3	129.8	100	56.8	100	91.05	100	98.81	100	90.49	100	100	100	100	100	736	21
3	1	1	3	5	61224	51344	16337	1457	475280	4125	2445	140.4	134	86.5	87.25	49.49	#NULL!	83.86	89.69	76.23	#NULL!	99.86	86.81	99.06	#NULL!	#NULL!	98.27	1456	#NULL!
4	1	1	4	5	32788	40152	5837	2156	389569	10222	13461	115.7	179.8	115.7	#NULL!	41.05	#NULL!	82.03	#NULL!	95.95	#NULL!	77.64	#NULL!	100	#NULL!	#NULL!	98	1403	220
5	1	1	5	5	#NULL!	83522	24930	3973	404694	11880	38	150.6	151.7	33.7	#NULL!	50.08	85.4	95.46	#NULL!	47.81	96.4	80.57	#NULL!	100	100	#NULL!	#NULL!	1985	#NULL!
6	2	1	1	5	26656	22250	6051	1608	224972	34143	1554	145.4	168.1	16.9	#NULL!	71.06	#NULL!	89.66	#NULL!	99.99	#NULL!	84.24	#NULL!	100	#NULL!	#NULL!	#NULL!	2532	126
7	2	1	2	5	97917	70411	19146	4608	354418	17864	5773	127	133.7	19.5	#NULL!	47.08	#NULL!	97.52	#NULL!	42.38	#NULL!	87.13	#NULL!	100	#NULL!	#NULL!	#NULL!	1843	31
8	2	1	3	5	#NULL!	99970	27185	3626	388229	44356	517	127.1	249.8	11.8	100	60.47	#NULL!	80.88	100	42.96	#NULL!	92.25	100	100	#NULL!	#NULL!	95	1976	873
9	2	1	4	5	92162	82556	22450	5462	605737	54466	#NULL!	109.8	168.9	11.4	65.34	66.86	81	98	57	44.25	60	77	68	100	88.24	#NULL!	91.18	724	62
10	2	1	5	5	97171	81466	22153	5447	505520	40204	9706	114.1	155.9	16.6	97	67	#NULL!	89.09	98	40	#NULL!	85	98	100	#NULL!	#NULL!	98	2781	134
11	2	1	6	5	68922	32504	5002	1802	380264	33343	6700	134.9	283.6	22.2	80	42.17	50	83	80	57.87	35	82.96	75	100	50	50	96	2460	10
12	2	1	7	5	104479	88161	23974	3198	324828	#NULL!	6793	122.3	#NULL!	16.1	#NULL!	#NULL!	#NULL!	#NULL!	#NULL!	#NULL!	#NULL!	#NULL!	#NULL!	#NULL!	#NULL!	#NULL!	#NULL!	3057	#NULL!
13	2	1	8	5	85769	54350	14779	3634	378806	24459	12757	#NULL!	138.2	274.9	56.36	45.95	61.22	82.82	59.1	43.62	52.72	86.13	#NULL!	100	#NULL!	#NULL!	90	2034	92
14	2	1	9	5	111300	101934	24655	2442	426527	11858	2626	134.6	164	15.3	100	64.53	#NULL!	92.23	100	74.34	#NULL!	89.54	53.74	81.47	#NULL!	#NULL!	#NULL!	860	10
15	2	1	10	5	#NULL!	93088	25314	2224	564074	42584	1422	123.2	109.8	18.3	25	64.81	#NULL!	84	29	37.54	#NULL!	66.45	29	100	#NULL!	#NULL!	#NULL!	1676	12
16	2	1	11	5	118872	89947	24461	3701	645366	19110	8095	136.37	154.87	19.57	#NULL!	#NULL!	#NULL!	#NULL!	#NULL!	#NULL!	#NULL!	#NULL!	#NULL!	#NULL!	#NULL!	#NULL!	#NULL!	#NULL!	#NULL!
17	2	1	12	5	69710	65907	17923	3397	546780	62845	10222	117.9	163	20.3	#NULL!	73.42	#NULL!	95.98	#NULL!	90.3	#NULL!	94.4	#NULL!	100	#NULL!	#NULL!	95	52	28
18	3	1	1	5	130172	124858	33263	3610	389361	#NULL!	15713	124.7	#NULL!	386	80	47.05	50	40.15	86	38.08	58.2	38	87	97	56	9.87	97.05	1488	#NULL!
19	3	1	2	5	98908	90120	23996	2601	352709	29083	7986	116.3	239	24.2	#NULL!	47.58	#NULL!	73.16	#NULL!	96.99	#NULL!	76.87	#NULL!	100	#NULL!	#NULL!	#NULL!	1692	44
20	3	1	3	5	96821	75595	15018	1624	334941	16489	300	136.9	213.7	#NULL!	90.78	43.52	65.74	79.16	87.45	35.21	69.25	61.48	82.45	96.46	35.89	42.32	96.24	1018	#NULL!
21	3	1	4	5	82525	83329	24976	4765	356640	28063	1001	111.8	174.6	#NULL!	90	43.24	86	91.98	95	99.62	86	70.37	100	100	100	90.34	94.02	1836	298
22	3	1	5	5	90597	106015	30734	4026	497268	22626	23323	126.2	249.4	25	99.6	50.81	89.35	42.01	98.57	38.73	87.26	75.66	98.5	88	90	86	94.65	1576	21
23	3	1	6	5	100764	96252	21945	5692	343035	25882	1105	126.9	181	#NULL!	#NULL!	44.26	#NULL!	49.19	#NULL!	99.99	#NULL!	65.56	#NULL!	100	#NULL!	#NULL!	#NULL!	1632	54
24	3	1	7	5	171113	107050	27370	8100	406999	22611	574	115.1	199.5	9.5	90.2	32.39	30.16	42.33	88.7	30.85	50.6	63.94	98.1	99.1	88.1	89.2	99.1	1209	#NULL!
25	3	1	8	5	86211	74211	24252	2186	392249	22058	3499	111	161.6	12.9	50.61	49.93	63.57	80.22	30	99.75	95.95	80.64	100	100	100	100	93.41	1019	125
26	3	1	9	5	225383	152904	45959	11381	772741	20899	16147	114.9	200.3	19	90	45.62	82	76.25	85	30.24	66	67.1	80.3	96.7	87.4	98.5	97	3709	51
27	3	1	10	5	73081	61659	16363	2897	336774	#NULL!	1071	124.7	#NULL!	11.06	85	46.04	76	43.14	96	35	95	43.35	84.45	44.74	78.57	56.83	100	1142	#NULL!
28	3	1	11	5	147052	117466	23979	6804	339025	#NULL!	19326	145.5	#NULL!	#NULL!	95.44	40.46	#NULL!	65.85	95.42	30.11	#NULL!	66.58	95.43	91.18	#NULL!	#NULL!	#NULL!	1300	#NULL!
29	4	2	1	5	32524	15082	2523	1047	116088	27934	#NULL!	107	87	0	#NULL!	31.76	#NULL!	67	#NULL!	99.99	#NULL!	58.4	#NULL!	100	#NULL!	#NULL!	81.4	536	17
30	4	2	2	5	20492	7127	1643	189	35105	18290	#NULL!	96.5	81.2	#NULL!	#NULL!	41.4	#NULL!	100	#NULL!	93.36	#NULL!	91.13	#NULL!	100	#NULL!	#NULL!	#NULL!	3241	#NULL!
31	4	2	3	5	21121	6047	2048	367	59155	21389	#NULL!	103.4	106.2	0	88	66.78	#NULL!	62.1	100	96.65	#NULL!	96.65	90.56	90.54	#NULL!	#NULL!	#NULL!	167	#NULL!
32	4	2	4	5	25754	16472	48303	322	64449	28145	78	95.3	103	0	#NULL!	43.35	#NULL!	95.04	#NULL!	99.99	#NULL!	78.5	#NULL!	100	#NULL!	50	98.67	238	16
33	4	2	5	5	46638	11638	3098	328	62553	62001	#NULL!	118.7	110.9	#NULL!	#NULL!	16.25	#NULL!	51.02	#NULL!	45.11	#NULL!	40.66	#NULL!	100	#NULL!	#NULL!	#NULL!	1996	#NULL!
34	4	2	6	5	3868	1868	559	#NULL!	10170	70519	#NULL!	80	#NULL!	#NULL!	#NULL!	#NULL!	#NULL!	#NULL!	#NULL!	#NULL!	#NULL!	#NULL!	#NULL!	#NULL!	#NULL!	#NULL!	#NULL!	281	#NULL!
35	4	2	7	5	134378	79072	15654	8088	425536	#NULL!	199	135.3	#NULL!	10.4	96.35	24.36	72.53	66.56	92.36	28.39	71.58	72	92.5	92	70	67.45	93.73	#NULL!	84
36	4	2	8	5	45275	32686	5266	932	136329	29231	#NULL!	200.6	342.2	#NULL!	94.15	96.56	94	64.78	90.54	99	65.31	95.34	95.36	84.35	74	65.28	91.17	3182	#NULL!
37	4	2	9	5	58659	26467	6572	1173	85121	1611	#NULL!	105.1	298.5	#NULL!	95	95	94.35	90.23	92	99.99	95.16	95	100	100	100	100	92	48	12
38	4	2	10	5	40576	21894	6638	804	79413	22478	#NULL!	89.2	90.3	#NULL!	86	100	53.1	70.85	86	96	52.6	48.65	83.2	100	58.3	80.5	95.2	2890	2
39	4	2	11	5	65690	30316	8632	1183	115734	49165	989	104.7	101.7	191.3	#NULL!	39.76	#NULL!	51.45	#NULL!	27.4	#NULL!	57.12	#NULL!	100	#NULL!	#NULL!	#NULL!	3438	#NULL!
40	4	2	12	5	#NULL!	29878	7956	1092	96744	25165	#NULL!	83.3	117.1	#NULL!	100	40.88	100	65.52	87.3	99.9	91.8	67.6	100	100	100	100	100	3232	5
41	4	2	13	5	65089	29743	8033	501	122335	59944	#NULL!	99.3	94.7	#NULL!	85	53.32	100	79.28	85	100	100	100	1000	1000	1000	1000	100	0	#NULL!
42	4	2	14	5	27883	14875	4138	539	28076	#NULL!	#NULL!	81.7	#NULL!	#NULL!	61.41	98.78	70.89	99.09	56.77	96.18	65.74	99.45	82.43	100	81.43	70.31	86.47	3001	0
43	4	2	15	5	55896	27263	8473	724	122410	56865	#NULL!	113.11	108.98	#NULL!	83.58	79.57	#NULL!	53.49	80.5	81.92	#NULL!	59.64	86.32	0	#NULL!	#NULL!	86.57	3777	141
44	4	2	16	5	38160	20860	5117	752	89967	24402	#NULL!	93.8	141.53	0	71.35	41.4	58.9	61.05	73.46	27.12	63.36	65.27	67.75	100	61.45	82.05	85.45	243	0
45	4	2	17	5	9264	4566	1481	564	24059	49334	689	107.9	310.7	0	95.68	90.52	#NULL!	90.27	93.68	95.63	#NULL!	96.34	93.46	95.69	#NULL!	#NULL!	96	156	52
46	4	2	18	5	80414	35478	9361	3226	234547	25708	312	112.7	99.46	0	31.2	26.87	24.21	60.82	28.12	20.01	18.12	74.43	30.25	95	19.18	#NULL!	92.17	1102	52
47	4	2	19	5	26923	16123	4412	549	34590	44682	#NULL!	120.85	116.66	0	#NULL!	40.15	#NULL!	#NULL!	#NULL!	#NULL!	#NULL!	#NULL!	#NULL!	#NULL!	#NULL!	#NULL!	#NULL!	229	3
48	4	2	20	5	48256	22316	5356	919	65295	2094	92	102.7	369.1	#NULL!	100	74.34	93.6	94.43	92.3	97.5	98	98	82	92.13	68.18	70.18	92.42	1366	70
49	4	2	21	5	40090	24891	7359	737	90821	30586	209	101.8	112.6	157.6	95	44.91	91	81.12	90.12	31.2	87.53	79.45	87.98	100	87.12	52.63	0	93	9
50	5	2	1	5	150280	59039	14482	2167	275360	#NULL!	437	93.2	#NULL!	73.7	75.18	39.07	50	93.67	67.14	96	56	70	87	100	93	100	98	#NULL!	1024
51	5	2	2	5	50240	24663	9056	1543	103474	1446	301	85.8	94.8	16.3	#NULL!	40.12	#NULL!	88.47	#NULL!	29.49	#NULL!	66.57	#NULL!	100	#NULL!	59.22	#NULL!	1054	128
52	5	2	3	5	102146	28745	7355	4445	249076	6217	4295	102.2	261	4.5	74.68	39.86	47.36	45.59	66.16	28.06	50.41	52.08	58.22	100	50.36	47.76	93.4	7655	4127
53	5	2	4	5	170563	64968	17726	2704	192911	8923	6024	92.6	63.2	14.6	93.21	39.4	93.12	93.12	90.45	99.99	90.87	67.32	91.23	100	52.23	100	98.36	2872	184
54	5	2	5	5	85360	46696	6073	4633	550911	30042	555229	115.7	78.8	17.7	88.5	39.16	85	72	88.5	28.5	81.8	46.87	85.5	99.1	80	85.3	#NULL!	53	#NULL!
55	5	2	6	5	78443	61304	14457	5611	306537	#NULL!	163	112.5	#NULL!	16.2	60	39.46	48	95.4	56	33.51	50	70.08	56	100	48	100	100	#NULL!	#NULL!
56	5	2	7	5	281000	68694	18076	6305	755159	48911	3444	115.7	116.1	19.4	68.12	38.14	56.8	85.8	56.94	27.26	58.36	72.43	64.22	100	72.25	66.1	93.42	4773	4700
57	5	2	8	5	53165	25119	4803	2866	98528	#NULL!	192	113.2	#NULL!	21.2	#NULL!	28.6	#NULL!	82.95	#NULL!	99.9	#NULL!	71.77	#NULL!	100	#NULL!	#NULL!	#NULL!	6252	#NULL!
58	5	2	9	5	#NULL!	52426	15973	1463	300795	8798	22	99.3	88.9	584.5	#NULL!	27.58	#NULL!	80.25	#NULL!	25.73	#NULL!	69.82	#NULL!	100	#NULL!	#NULL!	#NULL!	#NULL!	23
59	5	2	10	5	155549	51932	14065	3902	196978	#NULL!	413	107.6	#NULL!	18.9	78	37.43	78	92.28	78	25	78	72.59	78	97.33	79	58.5	95	#NULL!	14
60	5	2	11	5	98586	31262	9611	1052	197381	1694	945	77.9	188.2	9.5	#NULL!	38.54	#NULL!	96.12	#NULL!	27.11	#NULL!	60.51	#NULL!	100	#NULL!	#NULL!	#NULL!	18	36
61	5	2	12	5	104302	31157	10640	614	116546	577	3786	100	209.9	13.5	#NULL!	39.16	#NULL!	96.61	#NULL!	27.59	#NULL!	68.77	#NULL!	98.74	#NULL!	#NULL!	#NULL!	1054	128
62	5	2	13	5	39363	26191	4877	1388	221374	212756	854	121.9	103.2	9.2	100	40.73	100	92.16	100	99.24	100	71.38	100	100	100	100	96	#NULL!	3956
63	6	2	1	5	44960	26618	6817	1022	110914	20075	16698	104.7	78.9	0	90	93.19	43.15	86.19	89.62	96.54	43.1	83.64	90.15	100	22.15	36.13	99.89	1249	33
64	6	2	2	5	76897	48597	7550	2022	304490	14211	52	103	205.8	4.5	#NULL!	28.33	#NULL!	61.98	#NULL!	20.8	#NULL!	41.14	#NULL!	93.67	#NULL!	#NULL!	#NULL!	7260	#NULL!
65	6	2	3	5	50504	31681	8438	1921	125927	981	29	99	198.5	18	100	66	#NULL!	58.65	100	97.18	#NULL!	55.32	100	100	#NULL!	#NULL!	99	3536	#NULL!
66	6	2	4	5	30879	31546	8380	1347	101712	8252	#NULL!	97	215.7	0	#NULL!	100	#NULL!	77.62	#NULL!	99.99	#NULL!	62.7	95	98	90	95	90	579	#NULL!
67	6	2	5	5	55634	41725	11603	1275	108535	6210	802	86.9	229.7	0	100	86.68	69.46	83.97	100	99.99	78	61.64	92.6	100	66.14	72.65	91.5	1991	1
68	6	2	6	5	112000	45000	5800	4710	127578	7772	#NULL!	120.7	182.9	0	71.3	61.9	35.1	71.3	40.3	98.1	30.1	74.06	89.77	100	91.89	93	98	3524	32
69	6	2	7	5	80127	56923	7467	10815	231647	#NULL!	5132	124	#NULL!	17.2	90.5	57.74	94.65	97.8	87.2	99.99	25.5	65.91	87.14	90.87	86.17	#NULL!	#NULL!	2559	#NULL!
70	6	2	8	5	105976	57612	15285	1704	130428	35535	31	141.8	116.4	#NULL!	95.6	27.33	93.68	76.29	28.45	96.68	9.98	50.35	98.3	98.4	98.78	98.5	100	5363	#NULL!
71	6	2	9	5	42921	28631	7991	985	128961	7404	#NULL!	204.3	228.6	#NULL!	#NULL!	41.8	#NULL!	59.15	#NULL!	99.99	#NULL!	71	#NULL!	100	#NULL!	#NULL!	#NULL!	887	#NULL!
72	6	2	10	5	119850	88105	17691	3723	278511	149	225	119.9	213.4	#NULL!	98.75	20.57	35.3	57.68	98.74	27.03	47.21	54.41	99.2	91.52	40.92	81.9	96.78	7950	#NULL!
73	6	2	11	5	281000	68694	18076	6305	755159	48911	3444	115.7	116.1	19.4	68.12	38.14	56.8	85.8	56.94	27.26	58.36	72.43	64.22	100	72.25	66.1	93.42	4773	4700
1	1	1	1	6	#NULL!	#NULL!	#NULL!	#NULL!	#NULL!	#NULL!	#NULL!	121.3	116.3	#NULL!	#NULL!	94.23	#NULL!	93.38	#NULL!	99.7	#NULL!	94.23	#NULL!	100	#NULL!	#NULL!	#NULL!	#NULL!	#NULL!
2	1	1	2	6	#NULL!	#NULL!	#NULL!	#NULL!	#NULL!	#NULL!	#NULL!	127.2	102.8	144.6	100	52.29	100	92.3	100	96.96	100	90.26	100	100	100	100	100	#NULL!	#NULL!
3	1	1	3	6	#NULL!	#NULL!	#NULL!	#NULL!	#NULL!	#NULL!	#NULL!	138.9	74.4	84.1	90.21	43.37	#NULL!	71.48	89.78	87.73	#NULL!	99.83	89.43	99.24	#NULL!	#NULL!	98.82	#NULL!	#NULL!
4	1	1	4	6	#NULL!	#NULL!	#NULL!	#NULL!	#NULL!	#NULL!	#NULL!	117.4	305.3	117.4	#NULL!	55.77	#NULL!	79.86	#NULL!	92.04	#NULL!	85.26	#NULL!	100	#NULL!	#NULL!	98	#NULL!	#NULL!
5	1	1	5	6	#NULL!	#NULL!	#NULL!	#NULL!	#NULL!	#NULL!	#NULL!	164.2	152.4	33	#NULL!	51.11	88.97	97.64	#NULL!	52.91	96.06	94.96	#NULL!	100	100	#NULL!	#NULL!	#NULL!	#NULL!
6	2	1	1	6	#NULL!	#NULL!	#NULL!	#NULL!	#NULL!	#NULL!	#NULL!	136.1	165.9	35.4	#NULL!	68.78	#NULL!	89.39	#NULL!	99.99	#NULL!	81.55	#NULL!	100	#NULL!	#NULL!	#NULL!	#NULL!	#NULL!
7	2	1	2	6	#NULL!	#NULL!	#NULL!	#NULL!	#NULL!	#NULL!	#NULL!	142.2	130.9	22.1	#NULL!	54.23	#NULL!	94.06	#NULL!	44.26	#NULL!	80.93	#NULL!	100	#NULL!	#NULL!	#NULL!	#NULL!	#NULL!
8	2	1	3	6	#NULL!	#NULL!	#NULL!	#NULL!	#NULL!	#NULL!	#NULL!	163.3	283.4	12.2	100	58.32	#NULL!	78.99	100	43.68	#NULL!	80.13	100	100	#NULL!	#NULL!	94	#NULL!	#NULL!
9	2	1	4	6	#NULL!	#NULL!	#NULL!	#NULL!	#NULL!	#NULL!	#NULL!	116.8	157	14.4	68.11	56.06	83	97	58	43.83	59.87	85.6	69	100	86.57	#NULL!	90.25	#NULL!	#NULL!
10	2	1	5	6	#NULL!	#NULL!	#NULL!	#NULL!	#NULL!	#NULL!	#NULL!	#NULL!	#NULL!	#NULL!	98	60.1	#NULL!	75.31	98	43.25	#NULL!	77	98	100	#NULL!	#NULL!	98	#NULL!	#NULL!
11	2	1	6	6	#NULL!	#NULL!	#NULL!	#NULL!	#NULL!	#NULL!	#NULL!	155.3	318.2	35.1	85	57.01	56	69	85	63.58	40	74.44	80	100	60	60	99	#NULL!	#NULL!
12	2	1	7	6	#NULL!	#NULL!	#NULL!	#NULL!	#NULL!	#NULL!	#NULL!	131.3	#NULL!	17.1	#NULL!	#NULL!	#NULL!	#NULL!	#NULL!	#NULL!	#NULL!	#NULL!	#NULL!	#NULL!	#NULL!	#NULL!	#NULL!	#NULL!	#NULL!
13	2	1	8	6	#NULL!	#NULL!	#NULL!	#NULL!	#NULL!	#NULL!	#NULL!	136.5	157.2	291.3	59.22	55.58	60.54	76.11	59.58	44.62	55.25	87.28	#NULL!	100	#NULL!	#NULL!	90	#NULL!	#NULL!
14	2	1	9	6	#NULL!	#NULL!	#NULL!	#NULL!	#NULL!	#NULL!	#NULL!	141.9	145.2	16.5	100	64.82	#NULL!	84.55	100	86.93	#NULL!	79.34	62.63	86.4	#NULL!	#NULL!	#NULL!	#NULL!	#NULL!
15	2	1	10	6	#NULL!	#NULL!	#NULL!	#NULL!	#NULL!	#NULL!	#NULL!	124.9	127.5	20.4	30	66.93	#NULL!	88.39	33	3.54	#NULL!	66.16	31	100	#NULL!	#NULL!	#NULL!	#NULL!	#NULL!
16	2	1	11	6	#NULL!	#NULL!	#NULL!	#NULL!	#NULL!	#NULL!	#NULL!	144.82	155.84	21.22	#NULL!	#NULL!	#NULL!	#NULL!	#NULL!	#NULL!	#NULL!	#NULL!	#NULL!	#NULL!	#NULL!	#NULL!	#NULL!	#NULL!	#NULL!
17	2	1	12	6	#NULL!	#NULL!	#NULL!	#NULL!	#NULL!	#NULL!	#NULL!	121.6	141.9	12.9	#NULL!	73.91	#NULL!	89.5	#NULL!	93.2	#NULL!	73.1	#NULL!	100	#NULL!	#NULL!	95	#NULL!	#NULL!
18	3	1	1	6	#NULL!	#NULL!	#NULL!	#NULL!	#NULL!	#NULL!	#NULL!	134.9	#NULL!	397	85	47.2	55	60	90.1	39.1	60	40	90	98	57	10.6	97.5	#NULL!	#NULL!
19	3	1	2	6	#NULL!	#NULL!	#NULL!	#NULL!	#NULL!	#NULL!	#NULL!	117	305.9	26.5	#NULL!	45.1	#NULL!	59.32	#NULL!	31.25	#NULL!	80.68	#NULL!	100	#NULL!	#NULL!	#NULL!	#NULL!	#NULL!
20	3	1	3	6	#NULL!	#NULL!	#NULL!	#NULL!	#NULL!	#NULL!	#NULL!	148	236.2	#NULL!	92.27	44.74	66.86	80.16	90.38	34.87	74.38	62.28	83.67	89.47	36.76	43.87	98.48	#NULL!	#NULL!
21	3	1	4	6	#NULL!	#NULL!	#NULL!	#NULL!	#NULL!	#NULL!	#NULL!	130.8	238.9	#NULL!	95	42.07	90	73.09	95	35.54	90	75.48	100	100	100	90.78	95	#NULL!	#NULL!
22	3	1	5	6	#NULL!	#NULL!	#NULL!	#NULL!	#NULL!	#NULL!	#NULL!	125.3	265.5	27.8	99.61	44.61	90.5	50.21	98.9	36.07	88.81	81.11	98	89	90	87	95	#NULL!	#NULL!
23	3	1	6	6	#NULL!	#NULL!	#NULL!	#NULL!	#NULL!	#NULL!	#NULL!	#NULL!	#NULL!	#NULL!	#NULL!	47.44	#NULL!	36.1	#NULL!	91.08	#NULL!	75.18	#NULL!	100	#NULL!	#NULL!	#NULL!	#NULL!	#NULL!
24	3	1	7	6	#NULL!	#NULL!	#NULL!	#NULL!	#NULL!	#NULL!	#NULL!	132.8	238.5	9.9	98.6	32.82	32.57	67.28	91.2	31.44	58.7	82.76	98.5	92.6	89.7	98.7	99.1	#NULL!	#NULL!
25	3	1	8	6	#NULL!	#NULL!	#NULL!	#NULL!	#NULL!	#NULL!	#NULL!	116.5	195.3	12.8	50.35	48.36	80.49	82.87	30	99.99	92.67	67.94	100	100	100	100	92.84	#NULL!	#NULL!
26	3	1	9	6	#NULL!	#NULL!	#NULL!	#NULL!	#NULL!	#NULL!	#NULL!	121.7	194.1	27.3	91	44.67	85	70.2	86	37.17	70	81.93	81.4	98.2	88.7	98.9	98	#NULL!	#NULL!
27	3	1	10	6	#NULL!	#NULL!	#NULL!	#NULL!	#NULL!	#NULL!	#NULL!	134.9	#NULL!	16.04	85	45.12	74	34.33	97	39.71	96	47.88	85.55	46.72	79.78	57.33	100	#NULL!	#NULL!
28	3	1	11	6	#NULL!	#NULL!	#NULL!	#NULL!	#NULL!	#NULL!	#NULL!	136.8	#NULL!	#NULL!	95.51	49.63	#NULL!	60.25	95.5	37.65	#NULL!	75.9	95.5	91.25	#NULL!	#NULL!	#NULL!	#NULL!	#NULL!
29	4	2	1	6	#NULL!	#NULL!	#NULL!	#NULL!	#NULL!	#NULL!	#NULL!	118	114	0	#NULL!	48.1	#NULL!	76	#NULL!	24.26	#NULL!	55.86	#NULL!	100	#NULL!	#NULL!	83.24	#NULL!	#NULL!
30	4	2	2	6	#NULL!	#NULL!	#NULL!	#NULL!	#NULL!	#NULL!	#NULL!	85	126.4	#NULL!	#NULL!	58.8	#NULL!	100	#NULL!	91.06	#NULL!	88.71	#NULL!	100	#NULL!	#NULL!	#NULL!	#NULL!	#NULL!
31	4	2	3	6	#NULL!	#NULL!	#NULL!	#NULL!	#NULL!	#NULL!	#NULL!	104	103.2	0	90	60.51	#NULL!	62.98	100	92.27	#NULL!	92.27	91.67	91.56	#NULL!	#NULL!	#NULL!	#NULL!	#NULL!
32	4	2	4	6	#NULL!	#NULL!	#NULL!	#NULL!	#NULL!	#NULL!	#NULL!	87.1	121.3	0	#NULL!	51.1	#NULL!	97.35	#NULL!	99.99	#NULL!	79.69	#NULL!	100	#NULL!	52	99	#NULL!	#NULL!
33	4	2	5	6	#NULL!	#NULL!	#NULL!	#NULL!	#NULL!	#NULL!	#NULL!	90.3	75.5	#NULL!	#NULL!	27.29	#NULL!	80.52	#NULL!	45.62	#NULL!	54.45	#NULL!	100	#NULL!	#NULL!	#NULL!	#NULL!	#NULL!
34	4	2	6	6	#NULL!	#NULL!	#NULL!	#NULL!	#NULL!	#NULL!	#NULL!	82.2	#NULL!	#NULL!	#NULL!	#NULL!	#NULL!	#NULL!	#NULL!	#NULL!	#NULL!	#NULL!	#NULL!	#NULL!	#NULL!	#NULL!	#NULL!	#NULL!	#NULL!
35	4	2	7	6	#NULL!	#NULL!	#NULL!	#NULL!	#NULL!	#NULL!	#NULL!	165	#NULL!	14.4	94.22	43.91	73.68	76.9	93.88	30.2	72.46	73	93	96	72.3	68.45	93.76	#NULL!	#NULL!
36	4	2	8	6	#NULL!	#NULL!	#NULL!	#NULL!	#NULL!	#NULL!	#NULL!	192.5	415.4	#NULL!	96.23	94.32	91.2	92.42	95.87	99	60.42	96.62	95.24	82.33	72	69.33	92.82	#NULL!	#NULL!
37	4	2	9	6	#NULL!	#NULL!	#NULL!	#NULL!	#NULL!	#NULL!	#NULL!	100.6	250.7	#NULL!	92	92	91.18	94.35	90	99.99	95.82	90	100	100	100	100	92.15	#NULL!	#NULL!
38	4	2	10	6	#NULL!	#NULL!	#NULL!	#NULL!	#NULL!	#NULL!	#NULL!	94.4	85.9	#NULL!	87	100	55	73.39	87	94	63	57.19	84.3	100	59	83.2	94.5	#NULL!	#NULL!
39	4	2	11	6	#NULL!	#NULL!	#NULL!	#NULL!	#NULL!	#NULL!	#NULL!	118.8	95.6	441.5	#NULL!	39.84	#NULL!	56.42	#NULL!	33.32	#NULL!	59.14	#NULL!	100	#NULL!	#NULL!	#NULL!	#NULL!	#NULL!
40	4	2	12	6	#NULL!	#NULL!	#NULL!	#NULL!	#NULL!	#NULL!	#NULL!	85.6	131.1	#NULL!	100	45.26	100	93.53	90	30	20.18	76.49	100	100	100	100	100	#NULL!	#NULL!
41	4	2	13	6	#NULL!	#NULL!	#NULL!	#NULL!	#NULL!	#NULL!	#NULL!	110.3	83.2	#NULL!	85	55.81	100	94.12	85	100	100	100	100	100	100	100	100	#NULL!	#NULL!
42	4	2	14	6	#NULL!	#NULL!	#NULL!	#NULL!	#NULL!	#NULL!	#NULL!	80.8	#NULL!	#NULL!	65.95	91.8	72.74	83.16	60.75	96.22	75.75	91.7	85.75	100	82.7	66.4	82.89	#NULL!	#NULL!
43	4	2	15	6	#NULL!	#NULL!	#NULL!	#NULL!	#NULL!	#NULL!	#NULL!	111.26	110.11	#NULL!	86.55	84.14	#NULL!	55.62	85.82	89.23	#NULL!	61.55	90.18	99.5	#NULL!	#NULL!	86.55	#NULL!	#NULL!
44	4	2	16	6	#NULL!	#NULL!	#NULL!	#NULL!	#NULL!	#NULL!	#NULL!	96.52	211.85	0	72.6	54.89	62.45	87.64	75.25	31.95	65.95	55.64	71.78	99.68	66.65	88.89	86.5	#NULL!	#NULL!
45	4	2	17	6	#NULL!	#NULL!	#NULL!	#NULL!	#NULL!	#NULL!	#NULL!	116.7	434.6	0	96.78	95.48	#NULL!	92.52	93.25	92	#NULL!	96.55	95.78	97.58	#NULL!	#NULL!	93	#NULL!	#NULL!
46	4	2	18	6	#NULL!	#NULL!	#NULL!	#NULL!	#NULL!	#NULL!	#NULL!	109.32	107.53	0	0	40.28	36.56	79.29	30.23	24.77	22.24	77.07	32.55	95	26.34	#NULL!	92.28	#NULL!	#NULL!
47	4	2	19	6	#NULL!	#NULL!	#NULL!	#NULL!	#NULL!	#NULL!	#NULL!	126.97	141.88	0	#NULL!	53.5	#NULL!	#NULL!	#NULL!	#NULL!	#NULL!	#NULL!	#NULL!	#NULL!	#NULL!	#NULL!	#NULL!	#NULL!	#NULL!
48	4	2	20	6	#NULL!	#NULL!	#NULL!	#NULL!	#NULL!	#NULL!	#NULL!	109.5	447.1	#NULL!	100	96.01	98.1	98.32	95	33.17	100	100	87	96.12	75.16	76.12	94.31	#NULL!	#NULL!
49	4	2	21	6	#NULL!	#NULL!	#NULL!	#NULL!	#NULL!	#NULL!	#NULL!	90.8	104.8	188.6	95	55.41	92	76.43	92.16	39.04	88.49	63.77	88.94	100	89.43	53.97	0	#NULL!	#NULL!
50	5	2	1	6	#NULL!	#NULL!	#NULL!	#NULL!	#NULL!	#NULL!	#NULL!	88.7	#NULL!	16.6	81.59	45.96	51	94.69	70.13	96	60	67	88	100	93	100	99	#NULL!	#NULL!
51	5	2	2	6	#NULL!	#NULL!	#NULL!	#NULL!	#NULL!	#NULL!	#NULL!	95.5	101.1	13.2	#NULL!	42.01	#NULL!	91.69	#NULL!	32.3	#NULL!	58.38	#NULL!	100	#NULL!	57.17	#NULL!	#NULL!	#NULL!
52	5	2	3	6	#NULL!	#NULL!	#NULL!	#NULL!	#NULL!	#NULL!	#NULL!	103.1	316.1	7.3	80.95	44.7	50.58	70.59	70.38	28.78	57.23	59.71	63.74	100	54.74	64.88	95.26	#NULL!	#NULL!
53	5	2	4	6	#NULL!	#NULL!	#NULL!	#NULL!	#NULL!	#NULL!	#NULL!	107.9	78	14.8	95.41	41.76	91.78	91.78	95.01	99.99	95.23	69.19	92.87	100	52.23	100	99.01	#NULL!	#NULL!
54	5	2	5	6	#NULL!	#NULL!	#NULL!	#NULL!	#NULL!	#NULL!	#NULL!	119.3	91.4	18.5	90.4	40.04	86.9	82.71	90.4	32.27	87.6	48.1	85.6	99.7	82.6	85.6	#NULL!	#NULL!	#NULL!
55	5	2	6	6	#NULL!	#NULL!	#NULL!	#NULL!	#NULL!	#NULL!	#NULL!	110.8	216.2	18.2	62	41.6	50	95.94	58	36.25	48	58.14	57	100	50	100	100	#NULL!	#NULL!
56	5	2	7	6	#NULL!	#NULL!	#NULL!	#NULL!	#NULL!	#NULL!	#NULL!	126.19	108	19.8	72.38	41.9	55.4	80.14	60.4	28.64	54.28	77.82	66.58	100	78.34	68.22	96.88	#NULL!	#NULL!
57	5	2	8	6	#NULL!	#NULL!	#NULL!	#NULL!	#NULL!	#NULL!	#NULL!	119.2	#NULL!	23	#NULL!	37.6	#NULL!	81.71	#NULL!	93.5	#NULL!	58.96	#NULL!	100	#NULL!	#NULL!	#NULL!	#NULL!	#NULL!
58	5	2	9	6	#NULL!	#NULL!	#NULL!	#NULL!	#NULL!	#NULL!	#NULL!	87.6	77.8	682.1	#NULL!	39.88	#NULL!	83.3	#NULL!	29.74	#NULL!	63.45	#NULL!	100	#NULL!	#NULL!	#NULL!	#NULL!	#NULL!
59	5	2	10	6	#NULL!	#NULL!	#NULL!	#NULL!	#NULL!	#NULL!	#NULL!	102.3	#NULL!	19.1	80	42.06	80	93.9	80	29.63	80	57.58	80	97.63	80	60	95	#NULL!	#NULL!
60	5	2	11	6	#NULL!	#NULL!	#NULL!	#NULL!	#NULL!	#NULL!	#NULL!	84.7	176	12.8	#NULL!	44.34	#NULL!	97.93	#NULL!	30.08	#NULL!	55.65	#NULL!	100	#NULL!	#NULL!	#NULL!	#NULL!	#NULL!
61	5	2	12	6	#NULL!	#NULL!	#NULL!	#NULL!	#NULL!	#NULL!	#NULL!	91.9	196.2	15.4	#NULL!	46.63	#NULL!	97.48	#NULL!	28.59	#NULL!	#NULL!	#NULL!	98.74	#NULL!	#NULL!	#NULL!	#NULL!	#NULL!
62	5	2	13	6	#NULL!	#NULL!	#NULL!	#NULL!	#NULL!	#NULL!	#NULL!	142.1	111.8	7.7	100	41.32	100	97.15	100	42.74	100	61.34	100	100	100	100	98	#NULL!	#NULL!
63	6	2	1	6	#NULL!	#NULL!	#NULL!	#NULL!	#NULL!	#NULL!	#NULL!	103.3	121.2	0	92.19	97.89	57.12	75.19	92.64	98.39	56.32	74.43	81.26	100	29.18	22.3	98.19	#NULL!	#NULL!
64	6	2	2	6	#NULL!	#NULL!	#NULL!	#NULL!	#NULL!	#NULL!	#NULL!	106.3	276.8	5.6	#NULL!	#NULL!	#NULL!	#NULL!	#NULL!	30	#NULL!	5.87	#NULL!	93.25	#NULL!	#NULL!	#NULL!	#NULL!	#NULL!
65	6	2	3	6	#NULL!	#NULL!	#NULL!	#NULL!	#NULL!	#NULL!	#NULL!	107.3	208.3	25	100	88.36	#NULL!	87.38	100	97.18	#NULL!	55.32	100	100	#NULL!	#NULL!	99.5	#NULL!	#NULL!
66	6	2	4	6	#NULL!	#NULL!	#NULL!	#NULL!	#NULL!	#NULL!	#NULL!	106.6	238.9	0	#NULL!	100	#NULL!	83.88	#NULL!	94.77	#NULL!	63.36	95	98	90	95	90	#NULL!	#NULL!
67	6	2	5	6	#NULL!	#NULL!	#NULL!	#NULL!	#NULL!	#NULL!	#NULL!	89.6	266.4	0	100	91.7	77.38	81.62	100	99.99	80	62.78	95.35	100	65	74	96	#NULL!	#NULL!
68	6	2	6	6	#NULL!	#NULL!	#NULL!	#NULL!	#NULL!	#NULL!	#NULL!	130.4	115.4	0	72.8	83.4	38.6	76.3	41.6	81.1	31.8	55.8	89.99	100	92	95	98	#NULL!	#NULL!
69	6	2	7	6	#NULL!	#NULL!	#NULL!	#NULL!	#NULL!	#NULL!	#NULL!	132	#NULL!	19.1	92	91.42	88.74	94.21	89.4	98	26.9	65	90.52	84.96	87.15	#NULL!	#NULL!	#NULL!	#NULL!
70	6	2	8	6	#NULL!	#NULL!	#NULL!	#NULL!	#NULL!	#NULL!	#NULL!	125.5	108.4	#NULL!	96.1	34.09	95.11	78.92	30.1	97.87	11.23	51.15	99.01	98.74	98.9	98.6	100	#NULL!	#NULL!
71	6	2	9	6	#NULL!	#NULL!	#NULL!	#NULL!	#NULL!	#NULL!	#NULL!	213.5	235.9	#NULL!	#NULL!	45.25	#NULL!	73	#NULL!	#NULL!	#NULL!	67.89	#NULL!	100	#NULL!	#NULL!	#NULL!	#NULL!	#NULL!
72	6	2	10	6	#NULL!	#NULL!	#NULL!	#NULL!	#NULL!	#NULL!	#NULL!	110.1	209.8	#NULL!	98.88	24.74	45.73	63.54	98.74	30.68	46.91	56.78	99.63	93.41	41.33	89.2	97.1	#NULL!	#NULL!
73	6	2	11	6	#NULL!	#NULL!	#NULL!	#NULL!	#NULL!	#NULL!	#NULL!	126.2	108	19.3	72.38	41.9	55.4	80.14	60.4	28.64	54.28	77.82	66.58	100	78.34	68.22	96.88	#NULL!	#NULL!
